# Supplementary material for: Semantic representation and comparative analysis of physical activity sensor observations using MOX2-5 sensor in real and synthetic datasets: a proof-of-concept-study
Source: Sci Rep. 2024 Feb 26;14:4634. doi: 10.1038/s41598-024-55183-6 (PMC10897381; doi:10.1038/s41598-024-55183-6)
Supplement: Supplementary file 3 — Supplementary Information 3. [file 41598_2024_55183_MOESM3_ESM.xlsx]

## Sheet: MOX2_5_data_unlabelled
Date	IMA	WeightBearing	Sedentary	Standing	LPA	MPA	VPA	Steps
2021-11-08	91815	1878	111078	1286	4138	1466	814	9876
2021-11-09	100642	3226	112274	2144	4640	1976	704	10074
2021-11-10	137141	3120	134114	3048	4104	2560	114	11014
2021-11-11	90231	292	80186	240	3288	2814	176	7656
2021-11-12	97236	18	79104	18	5564	1448	176	12114
2021-11-13	84441	1266	77584	658	4040	1532	92	9408
2021-11-14	58070	1998	74448	1946	1528	334	412	3460
2021-11-15	93977	2266	72866	1494	6266	3590	168	11000
2021-11-16	136213	3032	67308	1926	7360	5096	462	18338
2021-11-17	89879	588	78224	512	4298	1458	0	10447
2021-11-18	123259	362	76828	222	6064	2308	250	14581
2021-11-19	120389	2	77664	0	5848	1862	928	14182
2021-11-20	103177	3534	65810	2586	5960	1008	0	11017
2021-11-21	103177	3534	65810	2586	5960	1008	0	11018
2021-11-23	103177	3534	65810	2586	5960	1008	0	11017
2021-11-24	103177	3534	65810	2586	5960	1008	0	11019
2021-11-25	103177	3534	65810	2586	5960	1008	0	11017
2021-11-25	103177	3534	65810	2586	5960	1008	0	11018
2021-11-26	119525	2772	100568	1820	7034	406	386	13164
2021-11-27	119883	3070	74686	2156	5864	1980	0	13042
2021-11-28	81050	2428	73274	1764	4562	424	0	7779
2021-11-29	127966	1550	73694	1524	6206	2840	0	14902
2021-11-30	106063	3442	104432	2258	4904	1692	588	13116
2021-12-01	100540	3014	69596	2140	5154	1600	280	12915
2021-12-02	99524	3482	67368	2628	4820	2034	180	13522
2021-12-03	82619	24	81498	32	3830	788	100	8193
2021-12-04	55414	8	83326	2	2630	316	0	4761
2021-12-05	55414	8	83326	2	2630	316	0	4762
2021-12-06	55414	8	83326	2	2630	316	0	4761
2021-12-07	55414	8	83326	2	2630	316	0	4762
2021-12-08	53800	492	131922	392	2476	400	0	4619
2021-12-09	63608	164	83078	128	2528	234	0	4523
2021-12-10	63608	164	83078	128	2528	234	0	4524
2021-12-10	63608	164	83078	128	2528	234	0	4523
2021-12-12	57646	326	99896	302	2678	556	0	5100
2021-12-13	66213	1786	74758	1708	2490	240	0	4495
2021-12-14	93531	686	79542	492	3278	1156	180	7280
2021-12-15	82597	1486	76054	1256	3018	508	0	5619
2021-12-16	116822	6	80170	0	4160	1060	1564	11231
2021-12-17	85322	4340	63470	3724	2868	1258	538	7925
2021-12-18	94130	412	80596	350	3026	604	398	7427
2021-12-19	68683	426	81096	382	3166	96	0	5655
2021-12-20	68683	426	81096	382	3166	96	0	5656
2021-08-17	182979	2070	70106	1320	7654	2636	1158	18238
2021-08-18	153770	2872	125952	1968	3616	2560	1252	12634
2021-08-19	162715	3076	108732	1828	6736	1872	780	16745
2021-08-20	310970	2322	109298	1394	6278	5904	5972	29509
2021-08-21	146841	846	74366	548	6364	2636	562	15504
2021-08-22	57508	1050	78740	922	2920	40	0	4892
2021-08-23	100370	96	81064	66	2352	1650	992	8467
2021-08-24	83832	2	82484	0	2798	566	460	7040
2021-08-25	97228	148	82030	112	2244	1790	824	8239
2021-08-26	127203	112	79016	86	3302	2574	1034	11442
2021-08-27	119727	362	80884	324	3708	1670	984	10232
2021-08-28	182722	770	57716	392	4310	4306	2746	18764
2021-08-28	182722	770	57716	392	4310	4306	2746	18766
2021-08-30	43807	100	51690	36	902	556	264	2918
2021-08-31	82745	32	84108	18	2630	1064	426	6416
2021-09-01	76564	286	83842	184	2164	1430	180	6478
2021-09-02	105919	380	79278	372	3328	1512	338	9357
2021-09-03	88860	440	83306	286	2242	1198	720	7430
2021-09-04	55317	858	81398	532	1562	632	176	4167
2021-09-05	186092	1964	118528	1456	7200	2152	856	20526
2021-09-06	196267	996	136846	688	6330	2896	1180	16731
2021-09-07	303956	20	126156	20	9340	6700	1912	31568
2021-09-08	220635	172	133154	144	7398	2980	1484	21296
2021-09-09	144191	652	139204	496	3956	1696	728	10898
2021-09-10	166925	784	137444	672	4840	2140	916	14076
2021-09-11	267874	136	136748	148	8492	2368	3788	25998
2021-09-12	192148	4	130504	0	8768	1776	204	21817
2021-09-13	154083	1058	128640	838	4928	980	1516	12817
2021-09-14	87107	6324	49658	6322	3330	1216	364	8084
2021-09-15	83197	370	81528	200	1822	1424	702	6423
2021-09-16	94493	290	81764	288	2780	1294	536	7966
2021-09-17	95347	722	81314	478	2364	978	1050	7546
2021-09-18	97836	22	80210	28	4758	948	260	10099
2021-09-19	148421	2942	66150	1910	4726	1084	2350	14056
2021-09-20	111970	884	77658	498	4084	1636	712	10190
2021-09-21	99307	1352	77976	934	3494	1364	516	8665
2021-09-22	88771	566	82900	420	2502	1532	504	7222
2021-09-23	92062	232	83224	168	2888	906	704	7780
2021-09-24	83315	68	84294	30	2492	1198	606	6616
2021-09-25	167381	134	75160	94	6376	3348	1034	17811
2021-09-26	257868	930	68344	390	4098	8038	4486	25879
2021-09-27	96734	1618	79046	984	4148	898	324	8947
2021-09-28	94558	520	79234	362	3686	1312	344	8433
2021-09-29	87526	982	79816	876	2552	1434	436	7183
2021-09-30	112252	908	76760	554	4918	874	378	11208
2021-10-01	81622	210	81554	204	1910	1354	398	5840
2021-10-02	80157	1086	78792	698	3342	548	312	7549
2021-10-03	77626	1946	56858	1236	3582	1754	0	7670
2021-08-20	91352	2	49370	2	7506	8	0	12133
2021-08-21	91352	2	49370	2	2586	4928	0	12134
2021-08-22	41460	0	84298	0	1216	742	58	3121
2021-08-23	71680	0	82628	0	1728	1246	714	7011
2021-08-25	56183	0	74994	0	1442	654	294	5103
2021-08-26	56183	0	74994	0	1442	654	294	5104
2021-08-27	56183	0	74994	0	1442	654	294	5103
2021-08-28	56183	0	74994	0	1442	654	294	5105
2021-08-29	56183	0	74994	0	1442	654	294	5103
2021-08-30	80679	8	50856	6	754	1602	2648	8733
2021-08-31	62966	0	83428	0	1364	1352	172	5525
2021-09-01	113078	0	79058	0	1790	3668	1800	14813
2021-09-02	77275	12	82666	12	1702	208	1726	6929
2021-09-03	74118	0	82030	0	1796	1734	756	7136
2021-09-04	74118	0	82030	0	1796	1734	756	7137
2021-09-05	70290	0	82560	0	560	1250	1946	6337
2021-09-06	111521	30	78780	30	2866	3584	976	13226
2021-09-07	111521	30	78780	30	2866	3584	976	13227
2021-09-08	111521	30	78780	30	2866	3584	976	13226
2021-09-09	111521	30	78780	30	2866	3584	976	13228
2021-09-10	111521	30	78780	30	2866	3584	976	13226
2021-09-11	111521	30	78780	30	2866	3584	976	13227
2021-09-12	111521	30	78780	30	2866	3584	976	13226
2021-09-13	111521	30	78780	30	2866	3584	976	13227
2021-09-14	111521	30	78780	30	2866	3584	976	13226
2021-09-15	111521	30	78780	30	2866	3584	976	13228
2021-09-16	70290	0	82560	0	1810	1250	696	6337
2021-09-17	70290	0	82560	0	1810	1250	696	6338
2021-09-18	74118	0	82030	0	1764	1766	756	7136
2021-09-19	56183	0	74994	0	1442	654	294	5103
2021-07-01	181757	1106	111100	994	10684	0	0	15972
2021-07-02	181757	1106	111100	994	10684	0	0	15973
2021-07-03	181757	1106	111100	994	10684	0	0	15972
2021-07-04	181757	1106	111100	994	10684	0	0	15974
2021-07-05	181757	1106	111100	994	10684	0	0	15972
2021-07-06	181757	1106	111100	994	10684	0	0	15973
2021-07-07	181757	1106	111100	994	10684	0	0	15972
2021-07-08	181757	1106	111100	994	10684	0	0	15975
2021-07-09	181757	1106	111100	994	10684	0	0	15972
2021-07-10	181757	1106	111100	994	10684	0	0	15977
2021-07-11	181757	1106	111100	994	10684	0	0	15972
2021-07-12	181757	1106	111100	994	10684	0	0	15973
2021-07-13	181757	1106	111100	994	10684	0	0	15972
2021-07-14	181757	1106	111100	994	10684	0	0	15974
2021-07-15	181757	1106	111100	994	10684	0	0	15972
2021-07-16	181757	1106	111100	994	10684	0	0	15973
2021-07-17	198639	14	88406	26	7304	3750	1256	18678
2021-07-18	143860	2674	94632	2154	7262	758	0	12089
2021-07-19	119346	588	89360	532	3722	1728	420	9474
2021-07-20	146938	1574	83558	1284	5586	1856	1064	13641
2021-07-21	186232	956	88514	752	7500	1892	1664	17169
2021-07-22	184157	628	111270	566	5790	4096	1048	18433
2021-07-23	175414	870	117666	704	7394	1030	1182	13126
2021-07-24	123443	150	84328	136	3906	1416	1116	10020
2021-07-25	105172	744	77430	732	4580	548	0	7788
2021-07-26	144472	2290	82554	2184	4928	816	1700	11356
2021-07-27	144472	2290	82554	2184	4928	816	1700	11357
2021-07-28	118071	668	77150	596	4056	912	1280	10052
2021-07-29	120031	1090	76298	1062	4692	784	592	9229
2021-07-30	103461	3216	72278	3200	4538	684	0	7979
2021-07-31	189515	2880	62286	2464	7202	2316	2134	16406
2021-08-15	57864	358	16888	334	2478	1174	246	5775
2021-08-16	324378	2786	176550	2392	9976	2594	1158	30235
2021-08-17	485630	2042	110362	1750	7172	6008	12900	42815
2021-08-18	69904	684	111258	684	2342	200	0	4141
2021-08-19	225185	272	74158	156	3446	3478	4566	20891
2021-08-20	57139	116	93362	82	1260	374	210	4862
2021-08-21	101317	1004	89294	832	3638	1140	44	8645
2021-08-22	172842	466	75734	404	4620	2814	1756	16290
2021-08-23	120271	2508	71986	1730	4606	1452	378	10832
2021-08-24	142911	802	74676	790	3632	1850	2438	12817
2021-08-25	118947	1078	75196	1040	5026	1704	294	12393
2021-08-26	124314	2276	104550	2230	5316	1292	0	11495
2021-08-27	111471	398	79326	350	4412	980	96	11189
2021-08-28	224548	554	72110	394	4250	5080	3938	19715
2021-08-29	139194	1780	72438	1548	3882	2752	0	14267
2021-08-30	77891	616	55518	522	3242	804	0	7067
2021-08-31	77891	616	55518	522	3242	804	0	7068
2021-09-01	77891	616	55518	522	3242	804	0	7067
2021-09-02	77891	616	55518	522	3242	804	0	7069
2021-09-03	139194	1780	72438	1548	3882	1392	1360	14267
2021-09-04	224548	554	72110	394	4250	5080	3938	19715
2021-09-05	111471	398	79326	350	4412	980	96	11189
2021-09-06	124314	2276	104550	2230	5316	1292	0	11495
2021-09-07	118947	1078	75196	1040	5026	1704	294	12393
2021-09-08	142911	802	74676	790	3632	1850	2438	12817
2021-09-09	120271	2508	71986	1730	4606	1452	378	10832
2021-09-10	172842	466	75734	404	4620	2814	1756	16290
2021-09-11	101317	1004	89294	832	3666	1112	44	8645
2021-09-12	57139	116	93362	82	1290	344	210	4862
2021-09-13	225185	272	74158	156	3446	3478	4566	20891
2021-08-17	54452	0	48584	0	2546	0	0	3866
2021-08-18	54452	0	48584	0	1074	670	802	3866
2021-08-19	85325	2498	70038	2484	1722	1652	964	5977
2021-08-20	192607	1052	106846	1008	2630	2062	4652	13916
2021-08-21	173851	1774	67898	1726	3710	2906	3692	16046
2021-08-22	26578	6190	53096	6182	174	0	0	345
2021-08-23	164928	362	76008	154	2686	2942	3882	13379
2021-08-24	155565	1084	73762	870	1910	2046	3888	13742
2021-08-25	92654	920	77292	622	3516	1898	666	9494
2021-08-26	109831	412	79802	294	2318	2236	1074	8894
2021-08-27	73307	20	82594	16	1200	1860	646	4937
2021-08-28	73307	20	82594	16	1200	1860	646	4938
2021-08-30	152258	3220	60160	2196	3536	2912	2172	13667
2021-08-31	152258	3220	60160	2196	3536	2912	2172	13668
2021-09-01	114517	860	110318	334	1006	3076	3032	9883
2021-09-02	114517	860	110318	334	1006	3076	3032	9884
2021-09-03	198465	5060	99204	5040	5228	3416	1760	19628
2021-09-04	99778	2084	83832	1544	4262	966	86	8581
2021-09-05	109581	1052	77992	702	2974	2150	802	9652
2021-09-06	31755	5280	42962	5278	296	690	60	1499
2021-09-07	31755	5280	42962	5278	296	690	60	1500
2021-09-08	109581	1052	77992	702	2974	2150	802	9652
2021-09-09	99778	2084	83832	1544	4262	966	86	8581
2021-09-10	198465	5060	99204	5040	5228	3416	1760	19628
2021-09-11	198465	5060	99204	5040	5228	3416	1760	19629
2021-09-12	114517	860	110318	334	1006	3076	3032	9883
2021-09-13	114517	860	110318	334	1006	3076	3032	9883
2021-09-14	152258	3220	60160	2196	3536	2912	2172	13667
2021-09-15	152258	3220	60160	2196	3536	2912	2172	13668
2021-09-16	152270	3122	60144	2190	3539	2941	2190	13720
2021-10-05	109205	1870	72112	1590	6374	880	572	9500
2021-10-06	109205	1870	72112	1590	6374	880	572	9501
2021-10-07	109066	518	71718	350	5510	562	922	8199
2021-10-08	109205	1870	72112	1590	6374	880	572	9500
2021-10-09	109205	1870	72112	1590	6374	880	572	9502
2021-10-10	180797	4162	117732	4056	8900	4030	230	16623
2021-10-11	206838	1406	147538	824	10824	1634	3242	16491
2021-10-12	138627	2244	117294	2146	7242	722	0	11315
2021-10-13	82863	884	92268	644	3000	444	62	5395
2021-10-14	108063	334	79372	190	6034	1634	2140	8681
2021-10-15	88401	378	79716	366	4714	1084	2026	7226
2021-10-16	183850	222	125764	150	10608	1784	4554	17386
2021-10-17	313763	2196	155288	1248	16128	2820	7330	28933
2021-10-18	257054	6	149956	0	14190	2062	7880	21517
2021-10-19	257054	6	149956	0	14190	2062	7880	21518
2021-10-20	257054	6	149956	0	14190	2062	7880	21520
2021-10-21	238162	12	152286	6	13056	1818	6444	19470
2021-10-22	257246	3546	138414	2130	15672	3048	5766	25520
2021-10-23	249673	3376	110900	2544	14348	3284	6548	23900
2021-10-24	173896	1052	118252	872	9284	3132	3776	16152
2021-10-25	110013	594	81936	248	5946	2242	1460	10361
2021-10-26	110013	594	81936	248	5946	2242	1460	10362
2021-10-27	110013	594	81936	248	5946	2242	1460	10361
2021-10-28	49133	80	54706	36	2734	0	0	3944
2021-10-29	32480	306	84676	206	682	234	0	1164
2021-10-30	32480	306	84676	206	682	234	0	1165
2021-10-31	32480	306	84676	206	682	234	0	1164
2021-11-01	63299	1210	85384	1072	2562	1304	240	4266
2021-11-02	63299	1210	85384	1072	2562	1304	240	4268
2021-11-03	82980	32	82126	12	4178	1746	1454	6366
2021-11-04	50233	0	84968	0	1346	212	486	2926
2021-11-05	50233	0	84968	0	1346	212	486	2927
2021-11-06	50233	0	84968	0	1346	212	486	2929
2021-11-06	50233	0	84968	0	1346	212	486	2926
2021-11-07	69067	50	83584	22	2710	810	450	5168
2021-11-08	68435	4196	62686	4102	2488	744	118	4780
2021-11-09	61497	608	81404	468	2572	630	366	4003
2021-11-10	70709	234	82250	122	3350	1680	374	5678
2021-11-11	70709	234	82250	122	3350	1680	374	5689
2021-08-20	103770	422	89412	380	4806	1926	0	11450
2021-08-21	103770	422	89412	380	4806	1926	0	11452
2021-08-21	103770	422	89412	380	4806	1926	0	11451
2021-08-21	103770	422	89412	380	4806	1926	0	11450
2021-08-21	103770	422	89412	380	4806	1926	0	11453
2021-08-21	103770	422	89412	380	4806	1926	0	11450
2021-08-21	103770	422	89412	380	4806	1926	0	11451
2021-08-21	103770	422	89412	380	4806	1926	0	11450
2021-08-21	103770	422	89412	380	4806	1926	0	11452
2021-08-21	103770	422	89412	380	4806	1926	0	11450
2021-08-30	69764	10	82692	4	2880	740	0	6162
2021-08-31	67374	602	93464	592	1674	1106	0	4763
2021-09-01	69211	196	81858	184	2420	1058	44	6440
2021-09-02	63072	8	86502	0	2050	1002	0	5356
2021-09-03	60171	700	81186	448	1758	1286	0	5407
2021-09-04	55368	202	83328	192	2014	188	0	3668
2021-09-05	55368	202	83328	192	2014	188	0	3670
2021-09-06	61878	278	110794	148	1728	702	0	4404
2021-09-07	75807	236	123686	104	2046	1052	0	5632
2021-09-08	79748	2500	91152	1652	2880	934	0	7482
2021-09-09	68650	0	102812	0	1562	764	0	5161
2021-09-10	68650	0	102812	0	1562	764	0	5162
2021-09-11	68650	0	102812	0	1562	764	0	5161
2021-09-12	68650	0	102812	0	1562	764	0	5163
2021-09-13	93172	2248	106726	1576	3874	594	0	8236
2021-09-14	96084	6	133804	0	2894	1604	0	8181
2021-09-15	124883	420	136850	198	4160	2436	68	12523
2021-09-16	147236	456	134168	440	7124	764	0	13974
2021-09-17	120566	164	134196	96	5110	1428	0	11874
2021-09-18	79217	516	92106	360	3216	788	0	7206
2021-09-19	40594	358	67548	272	1330	44	0	2417
2021-08-04	100638	216	46800	142	1800	2476	1086	10648
2021-08-05	163803	204	139600	152	4934	2202	650	12278
2021-08-06	145971	2374	84188	1604	6692	2604	274	15608
2021-08-07	113588	1084	77112	1086	4262	1514	98	10014
2021-08-08	134231	2384	78474	2266	4940	1046	1184	10302
2021-08-09	142485	4116	79688	2758	5126	2954	792	15280
2021-08-10	126479	1212	76900	506	2692	2908	1590	12300
2021-08-11	154325	1052	80896	658	3864	1670	2672	13492
2021-08-12	152034	2518	78732	1462	4616	1470	1282	11284
2021-08-13	137209	1048	75836	602	5662	1800	842	13284
2021-08-14	160692	1766	71300	1292	6704	1640	1100	14683
2021-08-15	156625	2874	89752	2146	8450	1270	486	15425
2021-08-16	116679	3626	67816	2116	3450	3668	420	13653
2021-08-17	76006	2740	56404	2052	3032	668	516	7687
2021-08-17	76006	2740	56404	2052	3032	668	516	7688
2021-08-19	229726	6130	60350	3760	8888	3292	2448	24138
2021-08-20	299054	2122	153834	904	10266	4012	4736	29023
2021-08-21	136238	4906	63948	2948	5734	3410	600	16285
2021-08-22	137329	218	108468	190	4644	1988	428	11114
2021-08-23	135943	2244	110442	1740	3418	2500	1254	11246
2021-08-24	121235	2972	73950	2210	2818	2822	1370	11980
2021-08-25	151809	4636	74152	3282	5706	3648	798	17465
2021-08-26	100692	2468	69998	2218	4350	1074	576	10064
2021-08-27	103745	686	77844	612	2674	1954	790	9211
2021-08-28	139088	2364	69490	1508	7000	1878	510	14958
2021-08-29	114237	1252	78670	774	4836	2574	0	12588
2021-08-30	129487	2368	72812	1626	5274	966	1102	10080
2021-08-31	123136	466	76804	276	3778	4022	660	13640
2021-09-01	123136	466	76804	276	3778	4022	660	13641
2021-09-02	169746	936	122532	806	4824	2972	1052	15742
2021-09-03	66990	4398	75600	4388	2196	110	0	4051
2021-09-04	127588	4984	98366	4820	3734	2506	230	10211
2021-09-05	140221	3784	98024	3766	6040	1752	46	13907
2021-09-06	141503	3220	83286	2044	6318	1654	1378	16102
2021-09-07	153939	1152	107038	856	6150	2200	576	15236
2021-09-08	140802	2466	70588	1890	6054	2684	1140	16761
2021-09-09	79761	1452	75546	1326	2472	1254	534	6737
2021-09-10	136383	1494	72408	1046	4538	3622	1260	16331
2021-09-11	140708	684	74388	656	5584	2772	388	14163
2021-09-12	90955	334	78766	336	5284	646	0	8736
2021-09-13	115670	1038	73890	876	2950	4530	582	14364
2021-09-14	63413	762	48672	624	1534	1216	718	6251
2021-09-14	63413	762	48672	624	1534	1216	718	6252
2021-09-14	63413	762	48672	624	1534	1216	718	6251
2021-09-14	63413	762	48672	624	1534	1216	718	6254
2021-09-14	63413	762	48672	624	1534	1216	718	6252
2021-09-14	63413	762	48672	624	1534	1216	718	6251
2021-09-14	63413	762	48672	624	1534	1216	718	6250
2021-09-14	63413	762	48672	624	1534	1216	718	6251
2021-09-14	63413	762	48672	624	1534	1216	718	6252
2021-09-23	220563	2406	145062	1290	6622	1772	4600	21957
2021-09-24	274309	2542	165836	2354	7954	2714	3708	21576
2021-09-25	220051	3718	146436	3440	8850	2520	804	19098
2021-09-26	94429	1880	77992	1120	3364	2936	0	9992
2021-09-27	117525	808	88472	620	3650	910	636	7676
2021-09-28	113308	1104	75144	1092	2810	3160	760	12311
2021-09-29	126060	3918	66290	2224	3976	2898	2016	16025
2021-09-30	70049	2028	73402	2040	2332	394	96	4890
2021-10-01	80586	1162	76404	1114	4072	354	0	6970
2021-10-02	156958	430	74190	340	7410	2338	718	16422
2021-10-03	73368	264	81504	188	2654	1290	0	5989
2021-10-04	100010	0	79616	0	3290	2612	780	11714
2021-10-05	114327	2488	72830	1400	4640	2890	540	13923
2021-10-06	121485	3886	92064	2534	8198	250	0	13945
2021-10-07	121485	3886	92064	2534	8198	250	0	13946
2021-10-08	121485	3886	92064	2534	8198	250	0	13945
2021-10-09	121485	3886	92064	2534	8198	250	0	13947
2021-10-10	121485	3886	92064	2534	8198	250	0	13946
2021-10-11	121485	3886	92064	2534	8198	250	0	13948
2021-10-12	121485	3886	92064	2534	8198	250	0	13945
2021-10-13	121485	3886	92064	2534	8198	250	0	13944
2021-10-14	117088	0	123828	0	7660	1742	956	12246
2021-10-15	128596	2312	106820	1334	9150	2530	1072	16305
2021-10-16	132125	2170	96672	1524	8286	1150	910	12900
2021-10-17	137269	1052	80680	696	7392	2578	930	13235
2021-10-18	106932	3074	98520	2006	7206	2616	650	13283
2021-10-19	86468	2356	75114	1482	5308	1558	668	10019
2021-10-20	93245	2580	72362	1686	5316	1626	862	10204
2021-10-21	64943	1654	77608	1044	3372	1282	420	6751
2021-10-22	98724	0	80650	0	5620	960	816	11464
2021-10-23	98724	0	80650	0	5620	960	816	11466
2021-10-24	98724	0	80650	0	5620	960	816	11465
2021-10-25	98724	0	80650	0	5620	960	816	11464
2021-10-26	134492	3734	83466	2892	6554	1140	480	11923
2021-10-27	179260	6256	108668	4036	12504	3344	784	22647
2021-10-28	180518	3624	145842	2152	10178	2860	1080	18489
2021-10-29	195790	8150	131032	5992	11170	1892	908	22756
2021-10-30	278386	6760	119638	4308	23510	6440	0	37789
2021-10-31	117134	64	123062	60	6572	48	0	9206
2021-11-01	120819	4056	97706	2886	7772	3004	0	14481
2021-11-02	76553	0	82328	0	3934	862	516	7331
2021-11-03	75197	1482	75390	1110	4664	750	240	7619
2021-11-04	88127	102	80264	110	5820	1956	204	9114
2021-11-05	99141	6	80526	4	5776	920	744	9768
2021-11-06	99141	6	80526	4	5776	920	744	9769
2021-11-07	37361	344	62072	344	1912	382	0	3144
2021-08-01	7344	248	3172	244	956	0	0	779
2021-08-02	103887	2642	20078	1702	9734	1918	386	12723
2021-08-03	106308	2996	20270	2088	11766	1980	0	12921
2021-08-04	106308	2996	20270	2088	11766	1980	0	12924
2021-08-05	44385	288	16076	268	3186	376	0	4534
2021-08-06	43988	946	16236	868	5360	240	0	4477
2021-08-07	81404	686	22400	492	4280	1156	180	7251
2021-08-08	67573	1414	22380	1184	6856	508	0	5569
2021-08-09	108652	6	21450	0	4176	1060	1564	11105
2021-08-10	72217	1470	14538	854	4570	1308	538	7908
2021-08-11	72006	400	24106	338	3972	604	398	7382
2021-08-12	55825	426	21916	382	4340	96	0	5641
2021-08-13	48655	1734	16710	1682	6710	174	294	3441
2021-08-14	5469	0	4374	0	126	0	0	591
2021-08-15	20662	142	3478	126	860	470	100	2200
2021-08-16	20661	142	3478	126	860	470	98	2129
2021-08-17	124842	1142	38860	968	6752	1210	454	12623
2021-08-18	230916	900	26796	758	5174	3008	6328	21062
2021-08-19	25107	316	10170	316	2152	112	0	2334
2021-08-20	211428	272	34898	156	3784	3478	4532	20734
2021-08-21	32670	82	9990	48	1324	344	210	4728
2021-08-22	73851	896	16070	762	4258	1002	44	7942
2021-08-23	159085	442	32930	380	5310	2814	1758	16229
2021-08-24	102658	2364	21858	1586	7768	1452	368	10776
2021-08-25	125710	622	24606	610	5236	1850	2440	12768
2021-08-26	103539	838	26094	800	6338	1704	294	12367
2021-08-27	78870	1424	21116	1384	8112	990	0	8324
2021-08-28	210429	554	25836	394	4414	5080	3896	19646
2021-08-29	125394	1444	28964	1212	6856	1392	1260	14222
2021-08-30	57764	406	17340	332	3736	732	0	5948
2021-08-31	7280	114	3568	84	418	172	0	610
2021-08-21	75449	286	81696	184	3762	0	0	6436
2021-08-22	143860	2674	94632	2154	7262	758	300	12091
2021-08-23	105919	380	79278	372	5178	540	240	9357
2021-08-24	103461	3216	72278	3200	4538	684	0	7982
2021-08-25	97195	982	77220	728	5104	520	360	10263
2021-08-26	97197	982	77220	729	5105	480	420	10265
2021-08-27	16452	196	30600	92	588	180	0	966
2021-08-28	155454	10	77328	10	8976	1589	910	15784
2021-08-28	144474	2290	82554	2184	4928	817	1705	11360
2021-08-30	113249	86	80176	72	5892	0	0	10581
2021-08-31	119728	363	80884	324	3708	1670	984	10234
2021-09-01	75115	326	81902	248	3190	0	0	5450
2021-09-02	82390	872	32164	558	5168	540	300	8243
2021-09-03	77090	1440	78706	988	3722	0	0	6325
2021-09-04	76564	286	83842	184	2164	1430	180	6478
2021-09-05	76568	288	83840	180	2168	1440	160	6480
2021-09-06	81799	1534	75898	910	4684	0	0	8358
2021-09-07	190263	1284	72294	778	11134	1570	540	18438
2021-09-08	192148	4	130504	0	8768	1776	204	21817
2021-09-09	146841	846	74366	548	9562	1400	480	15504
2021-09-10	27776	908	40818	862	1318	300	0	2182
2021-09-11	88771	566	82900	420	2502	1532	504	7222
2021-09-12	83832	2	82484	0	3824	1089	0	7040
2021-09-13	17917	8	32626	8	752	240	0	1154
2021-09-14	77628	1947	56858	1236	3582	1756	0	7680
2021-09-15	40613	100	45996	36	1662	360	120	2759
2021-09-16	81098	32	82162	18	4088	1200	180	6352
2021-09-17	88773	567	82901	420	2504	1534	502	7225
2021-09-18	88775	568	82905	427	2508	1539	500	7250
2021-09-19	111970	884	77658	498	4084	1636	712	10194
2021-09-20	92062	233	83225	169	2889	907	705	7788
2021-10-05	8684	0	12014	0	394	0	0	661
2021-10-06	124542	476	73580	412	7032	1500	180	12339
2021-10-07	60010	4392	62276	4382	2184	10	0	3723
2021-10-08	106605	4384	59228	4238	5954	500	120	9307
2021-10-09	112030	2730	66260	2724	6716	800	60	12002
2021-10-10	129879	2968	68970	1902	8852	1250	120	15266
2021-10-11	136883	998	75410	680	8466	2200	500	14302
2021-10-12	140802	2466	70588	1890	9878	2578	930	16761
2021-10-13	79761	1452	75546	1326	4260	1898	600	6737
2021-10-14	136383	1494	72408	1046	9420	1578	360	16331
2021-10-15	140708	684	74388	656	8744	2508	938	14163
2021-10-16	160692	1766	71300	1292	9444	2530	1072	14683
2021-10-17	147913	2874	65404	2146	10098	2378	1029	15176
2021-10-18	58460	816	81198	554	2558	567	0	5031
2021-10-19	76006	2740	56404	2052	4216	610	0	7687
2021-10-20	107156	2700	29190	1652	6888	1700	900	11136
2021-10-21	133675	876	75998	414	8496	1045	420	13022
2021-10-22	129886	4906	60910	2948	9426	1150	910	15780
2021-10-23	110072	218	79104	190	6054	1140	480	9261
2021-10-24	114085	1968	72900	1544	6216	910	240	9688
2021-10-25	106352	2638	70652	2058	5896	850	300	9882
2021-10-26	132893	4320	63650	3092	9110	1240	600	15496
2021-10-27	100692	2468	69998	2218	6000	950	600	10064
2021-10-28	103745	686	77844	612	5418	630	240	9211
2021-10-29	139088	2364	69490	1508	9388	2860	1080	14958
2021-10-30	41560	148	52604	116	1864	1282	420	3151
2021-10-31	41562	149	52606	118	1867	1292	430	3161
2021-11-01	41560	148	52604	116	1865	1284	422	3151
2021-11-02	123136	466	76804	276	8460	1240	1020	13640
2021-11-03	115670	1038	73890	876	8062	1190	920	14364
2021-08-01	67781	706	24396	628	5476	632	152	6573
2021-08-02	160151	14	33966	26	6616	3238	1258	16676
2021-08-03	86493	1418	24978	1126	7942	700	0	8903
2021-08-04	83633	382	25952	330	4040	1554	420	8487
2021-08-05	116520	1326	28052	1064	7906	1782	1042	12401
2021-08-06	145951	710	32814	552	7974	1730	1668	15279
2021-08-07	132160	386	32328	324	6228	3354	1008	15338
2021-08-08	129382	624	28974	466	7492	922	1164	11536
2021-08-09	97282	114	24938	100	4126	1346	1116	9597
2021-08-10	86531	564	29276	552	6380	548	0	7760
2021-08-11	117390	944	27510	850	7414	782	1378	10740
2021-08-12	123522	1030	24320	860	7086	912	1186	8911
2021-08-13	98950	320	24618	248	4858	776	1280	10021
2021-08-14	100211	660	30760	634	6826	784	594	9129
2021-08-15	27505	798	10356	796	3696	294	0	2661
2021-08-16	178356	2652	28076	2236	13626	2316	1998	16345
2021-08-17	92907	1248	24202	968	7472	880	572	9466
2021-08-18	92965	518	22860	350	4876	562	862	8137
2021-08-19	60918	132	16888	94	1380	1412	970	6947
2021-08-20	93873	102	26750	76	3940	1842	650	9317
2021-08-21	120422	2124	23670	1354	9324	2572	244	14922
2021-08-22	93687	604	29068	606	5620	1514	98	9668
2021-08-23	93514	1004	24956	886	7146	884	768	8891
2021-08-24	107668	3188	21152	2034	8522	2764	602	13458
2021-08-25	105677	1208	21922	502	3716	2908	1314	12250
2021-08-26	127815	822	28958	454	4386	1510	2436	12612
2021-08-27	123252	2316	23094	1294	6978	1434	1074	10886
2021-08-28	117364	1048	27374	602	6438	1800	722	13216
2021-08-29	146037	1646	33340	1172	9042	1640	980	14652
2021-08-30	134872	2702	27594	1974	13718	1270	388	15114
2021-08-31	38873	792	9736	530	2624	848	288	5025
2021-09-01	61355	2690	13768	2002	7686	668	406	7671
2021-09-02	100259	2664	12934	1616	8088	1636	1150	11031
2021-09-03	119366	876	25162	414	5606	1828	1658	12954
2021-09-04	120382	4858	17022	2910	14056	3372	480	15714
2021-09-05	96401	218	25826	190	4534	1832	428	9217
2021-09-06	97778	1596	18700	1172	5426	2318	1068	9659
2021-09-07	88608	2478	19324	1898	8632	1048	850	9869
2021-08-01	113472	3456	17834	2228	9380	3518	364	15447
2021-08-02	84850	1488	22348	1238	7204	1074	492	10048
2021-08-03	86124	566	24406	492	4106	1954	790	9148
2021-08-04	125857	2220	28292	1364	10440	1878	438	14910
2021-08-05	30177	148	13450	116	1708	402	0	3123
2021-08-06	107813	466	20272	276	4306	4022	588	13609
2021-08-07	107813	466	20272	276	4306	4022	588	13611
2021-08-08	106597	318	26566	254	4462	2456	680	12286
2021-08-09	39971	1554	14970	1544	6642	110	0	3688
2021-08-10	89139	2204	17974	2058	9280	2418	230	9274
2021-08-11	95977	1566	27706	1562	9446	1664	46	11934
2021-08-12	112154	2882	20190	1816	9730	1654	1106	15236
2021-08-13	119669	912	31276	594	6538	2170	472	14244
2021-08-14	125279	2214	25654	1638	7026	2684	1024	16732
2021-08-15	60534	624	12716	498	3752	1254	534	6711
2021-08-16	116488	1482	20060	1034	6760	3680	1020	16153
2021-08-17	123407	456	31504	428	6814	2772	388	14069
2021-08-18	101216	582	17516	420	4080	4590	582	14324
2021-08-19	51342	570	12390	432	2562	1216	708	6233
2021-08-20	98822	1200	18748	644	4518	850	2082	10796
2021-08-21	107191	1002	20874	908	6586	1274	1738	10266
2021-08-22	100605	1140	27110	1006	7182	1186	402	9334
2021-08-23	79182	1760	15652	1000	5492	2766	0	9496
2021-08-24	82153	748	18650	554	4282	858	592	6570
2021-08-25	100456	878	24864	866	4332	3220	760	12279
2021-08-26	116348	3890	16302	2220	9756	2958	1528	15766
2021-08-27	57584	1236	20518	1248	6028	394	96	4826
2021-08-28	67737	718	24842	670	5998	354	0	6943
2021-08-29	152250	430	33498	340	8294	2338	718	16359
2021-08-30	60925	264	18428	188	3142	1290	0	5977
2021-08-31	89197	0	19420	0	3346	2612	780	11671

## Sheet: MOX2_5_data_labelled
Sedentary	LPA	MPA	VPA	Steps	active
111078	4138	1466	814	9876	2
112274	4640	1976	704	10074	3
134114	4104	2560	114	11014	3
80186	3288	2814	176	7656	2
79104	5564	1448	176	12114	3
77584	4040	1532	92	9408	2
74448	1528	334	412	3460	0
72866	6266	3590	168	11000	3
67308	7360	5096	462	18338	4
78224	4298	1458	0	10447	3
76828	6064	2308	250	14581	4
77664	5848	1862	928	14182	4
65810	5960	1008	0	11017	3
65810	5960	1008	0	11018	3
65810	5960	1008	0	11017	3
65810	5960	1008	0	11019	3
65810	5960	1008	0	11017	3
65810	5960	1008	0	11018	3
100568	7034	406	386	13164	4
74686	5864	1980	0	13042	4
73274	4562	424	0	7779	2
73694	6206	2840	0	14902	4
104432	4904	1692	588	13116	4
69596	5154	1600	280	12915	4
67368	4820	2034	180	13522	4
81498	3830	788	100	8193	2
83326	2630	316	0	4761	0
83326	2630	316	0	4762	0
83326	2630	316	0	4761	0
83326	2630	316	0	4762	0
131922	2476	400	0	4619	0
83078	2528	234	0	4523	0
83078	2528	234	0	4524	0
83078	2528	234	0	4523	0
99896	2678	556	0	5100	1
74758	2490	240	0	4495	0
79542	3278	1156	180	7280	1
76054	3018	508	0	5619	1
80170	4160	1060	1564	11231	3
63470	2868	1258	538	7925	2
80596	3026	604	398	7427	1
81096	3166	96	0	5655	1
81096	3166	96	0	5656	1
70106	7654	2636	1158	18238	4
125952	3616	2560	1252	12634	4
108732	6736	1872	780	16745	4
109298	6278	5904	5972	29509	4
74366	6364	2636	562	15504	4
78740	2920	40	0	4892	0
81064	2352	1650	992	8467	2
82484	2798	566	460	7040	1
82030	2244	1790	824	8239	2
79016	3302	2574	1034	11442	3
80884	3708	1670	984	10232	3
57716	4310	4306	2746	18764	4
57716	4310	4306	2746	18766	4
51690	902	556	264	2918	0
84108	2630	1064	426	6416	1
83842	2164	1430	180	6478	1
79278	3328	1512	338	9357	2
83306	2242	1198	720	7430	1
81398	1562	632	176	4167	0
118528	7200	2152	856	20526	4
136846	6330	2896	1180	16731	4
126156	9340	6700	1912	31568	4
133154	7398	2980	1484	21296	4
139204	3956	1696	728	10898	3
137444	4840	2140	916	14076	4
136748	8492	2368	3788	25998	4
130504	8768	1776	204	21817	4
128640	4928	980	1516	12817	4
49658	3330	1216	364	8084	2
81528	1822	1424	702	6423	1
81764	2780	1294	536	7966	2
81314	2364	978	1050	7546	2
80210	4758	948	260	10099	3
66150	4726	1084	2350	14056	4
77658	4084	1636	712	10190	3
77976	3494	1364	516	8665	2
82900	2502	1532	504	7222	1
83224	2888	906	704	7780	2
84294	2492	1198	606	6616	1
75160	6376	3348	1034	17811	4
68344	4098	8038	4486	25879	4
79046	4148	898	324	8947	2
79234	3686	1312	344	8433	2
79816	2552	1434	436	7183	1
76760	4918	874	378	11208	3
81554	1910	1354	398	5840	1
78792	3342	548	312	7549	2
56858	3582	1754	0	7670	2
49370	7506	8	0	12133	3
49370	2586	4928	0	12134	3
84298	1216	742	58	3121	0
82628	1728	1246	714	7011	1
74994	1442	654	294	5103	1
74994	1442	654	294	5104	1
74994	1442	654	294	5103	1
74994	1442	654	294	5105	1
74994	1442	654	294	5103	1
50856	754	1602	2648	8733	2
83428	1364	1352	172	5525	1
79058	1790	3668	1800	14813	4
82666	1702	208	1726	6929	1
82030	1796	1734	756	7136	1
82030	1796	1734	756	7137	1
82560	560	1250	1946	6337	1
78780	2866	3584	976	13226	4
78780	2866	3584	976	13227	4
78780	2866	3584	976	13226	4
78780	2866	3584	976	13228	4
78780	2866	3584	976	13226	4
78780	2866	3584	976	13227	4
78780	2866	3584	976	13226	4
78780	2866	3584	976	13227	4
78780	2866	3584	976	13226	4
78780	2866	3584	976	13228	4
82560	1810	1250	696	6337	1
82560	1810	1250	696	6338	1
82030	1764	1766	756	7136	1
74994	1442	654	294	5103	1
111100	10684	0	0	15972	4
111100	10684	0	0	15973	4
111100	10684	0	0	15972	4
111100	10684	0	0	15974	4
111100	10684	0	0	15972	4
111100	10684	0	0	15973	4
111100	10684	0	0	15972	4
111100	10684	0	0	15975	4
111100	10684	0	0	15972	4
111100	10684	0	0	15977	4
111100	10684	0	0	15972	4
111100	10684	0	0	15973	4
111100	10684	0	0	15972	4
111100	10684	0	0	15974	4
111100	10684	0	0	15972	4
111100	10684	0	0	15973	4
88406	7304	3750	1256	18678	4
94632	7262	758	0	12089	3
89360	3722	1728	420	9474	2
83558	5586	1856	1064	13641	4
88514	7500	1892	1664	17169	4
111270	5790	4096	1048	18433	4
117666	7394	1030	1182	13126	4
84328	3906	1416	1116	10020	3
77430	4580	548	0	7788	2
82554	4928	816	1700	11356	3
82554	4928	816	1700	11357	3
77150	4056	912	1280	10052	3
76298	4692	784	592	9229	2
72278	4538	684	0	7979	2
62286	7202	2316	2134	16406	4
16888	2478	1174	246	5775	1
176550	9976	2594	1158	30235	4
110362	7172	6008	12900	42815	4
111258	2342	200	0	4141	0
74158	3446	3478	4566	20891	4
93362	1260	374	210	4862	0
89294	3638	1140	44	8645	2
75734	4620	2814	1756	16290	4
71986	4606	1452	378	10832	3
74676	3632	1850	2438	12817	4
75196	5026	1704	294	12393	3
104550	5316	1292	0	11495	3
79326	4412	980	96	11189	3
72110	4250	5080	3938	19715	4
72438	3882	2752	0	14267	4
55518	3242	804	0	7067	1
55518	3242	804	0	7068	1
55518	3242	804	0	7067	1
55518	3242	804	0	7069	1
72438	3882	1392	1360	14267	4
72110	4250	5080	3938	19715	4
79326	4412	980	96	11189	3
104550	5316	1292	0	11495	3
75196	5026	1704	294	12393	3
74676	3632	1850	2438	12817	4
71986	4606	1452	378	10832	3
75734	4620	2814	1756	16290	4
89294	3666	1112	44	8645	2
93362	1290	344	210	4862	0
74158	3446	3478	4566	20891	4
48584	2546	0	0	3866	0
48584	1074	670	802	3866	0
70038	1722	1652	964	5977	1
106846	2630	2062	4652	13916	4
67898	3710	2906	3692	16046	4
53096	174	0	0	345	0
76008	2686	2942	3882	13379	4
73762	1910	2046	3888	13742	4
77292	3516	1898	666	9494	2
79802	2318	2236	1074	8894	2
82594	1200	1860	646	4937	0
82594	1200	1860	646	4938	0
60160	3536	2912	2172	13667	4
60160	3536	2912	2172	13668	4
110318	1006	3076	3032	9883	2
110318	1006	3076	3032	9884	2
99204	5228	3416	1760	19628	4
83832	4262	966	86	8581	2
77992	2974	2150	802	9652	2
42962	296	690	60	1499	0
42962	296	690	60	1500	0
77992	2974	2150	802	9652	2
83832	4262	966	86	8581	2
99204	5228	3416	1760	19628	4
99204	5228	3416	1760	19629	4
110318	1006	3076	3032	9883	2
110318	1006	3076	3032	9883	2
60160	3536	2912	2172	13667	4
60160	3536	2912	2172	13668	4
60144	3539	2941	2190	13720	4
72112	6374	880	572	9500	2
72112	6374	880	572	9501	2
71718	5510	562	922	8199	2
72112	6374	880	572	9500	2
72112	6374	880	572	9502	2
117732	8900	4030	230	16623	4
147538	10824	1634	3242	16491	4
117294	7242	722	0	11315	3
92268	3000	444	62	5395	1
79372	6034	1634	2140	8681	2
79716	4714	1084	2026	7226	1
125764	10608	1784	4554	17386	4
155288	16128	2820	7330	28933	4
149956	14190	2062	7880	21517	4
149956	14190	2062	7880	21518	4
149956	14190	2062	7880	21520	4
152286	13056	1818	6444	19470	4
138414	15672	3048	5766	25520	4
110900	14348	3284	6548	23900	4
118252	9284	3132	3776	16152	4
81936	5946	2242	1460	10361	3
81936	5946	2242	1460	10362	3
81936	5946	2242	1460	10361	3
54706	2734	0	0	3944	0
84676	682	234	0	1164	0
84676	682	234	0	1165	0
84676	682	234	0	1164	0
85384	2562	1304	240	4266	0
85384	2562	1304	240	4268	0
82126	4178	1746	1454	6366	1
84968	1346	212	486	2926	0
84968	1346	212	486	2927	0
84968	1346	212	486	2929	0
84968	1346	212	486	2926	0
83584	2710	810	450	5168	1
62686	2488	744	118	4780	0
81404	2572	630	366	4003	0
82250	3350	1680	374	5678	1
82250	3350	1680	374	5689	1
89412	4806	1926	0	11450	3
89412	4806	1926	0	11452	3
89412	4806	1926	0	11451	3
89412	4806	1926	0	11450	3
89412	4806	1926	0	11453	3
89412	4806	1926	0	11450	3
89412	4806	1926	0	11451	3
89412	4806	1926	0	11450	3
89412	4806	1926	0	11452	3
89412	4806	1926	0	11450	3
82692	2880	740	0	6162	1
93464	1674	1106	0	4763	0
81858	2420	1058	44	6440	1
86502	2050	1002	0	5356	1
81186	1758	1286	0	5407	1
83328	2014	188	0	3668	0
83328	2014	188	0	3670	0
110794	1728	702	0	4404	0
123686	2046	1052	0	5632	1
91152	2880	934	0	7482	1
102812	1562	764	0	5161	1
102812	1562	764	0	5162	1
102812	1562	764	0	5161	1
102812	1562	764	0	5163	1
106726	3874	594	0	8236	2
133804	2894	1604	0	8181	2
136850	4160	2436	68	12523	4
134168	7124	764	0	13974	4
134196	5110	1428	0	11874	3
92106	3216	788	0	7206	1
67548	1330	44	0	2417	0
46800	1800	2476	1086	10648	3
139600	4934	2202	650	12278	3
84188	6692	2604	274	15608	4
77112	4262	1514	98	10014	3
78474	4940	1046	1184	10302	3
79688	5126	2954	792	15280	4
76900	2692	2908	1590	12300	3
80896	3864	1670	2672	13492	4
78732	4616	1470	1282	11284	3
75836	5662	1800	842	13284	4
71300	6704	1640	1100	14683	4
89752	8450	1270	486	15425	4
67816	3450	3668	420	13653	4
56404	3032	668	516	7687	2
56404	3032	668	516	7688	2
60350	8888	3292	2448	24138	4
153834	10266	4012	4736	29023	4
63948	5734	3410	600	16285	4
108468	4644	1988	428	11114	3
110442	3418	2500	1254	11246	3
73950	2818	2822	1370	11980	3
74152	5706	3648	798	17465	4
69998	4350	1074	576	10064	3
77844	2674	1954	790	9211	2
69490	7000	1878	510	14958	4
78670	4836	2574	0	12588	4
72812	5274	966	1102	10080	3
76804	3778	4022	660	13640	4
76804	3778	4022	660	13641	4
122532	4824	2972	1052	15742	4
75600	2196	110	0	4051	0
98366	3734	2506	230	10211	3
98024	6040	1752	46	13907	4
83286	6318	1654	1378	16102	4
107038	6150	2200	576	15236	4
70588	6054	2684	1140	16761	4
75546	2472	1254	534	6737	1
72408	4538	3622	1260	16331	4
74388	5584	2772	388	14163	4
78766	5284	646	0	8736	2
73890	2950	4530	582	14364	4
48672	1534	1216	718	6251	1
48672	1534	1216	718	6252	1
48672	1534	1216	718	6251	1
48672	1534	1216	718	6254	1
48672	1534	1216	718	6252	1
48672	1534	1216	718	6251	1
48672	1534	1216	718	6250	1
48672	1534	1216	718	6251	1
48672	1534	1216	718	6252	1
145062	6622	1772	4600	21957	4
165836	7954	2714	3708	21576	4
146436	8850	2520	804	19098	4
77992	3364	2936	0	9992	2
88472	3650	910	636	7676	2
75144	2810	3160	760	12311	3
66290	3976	2898	2016	16025	4
73402	2332	394	96	4890	0
76404	4072	354	0	6970	1
74190	7410	2338	718	16422	4
81504	2654	1290	0	5989	1
79616	3290	2612	780	11714	3
72830	4640	2890	540	13923	4
92064	8198	250	0	13945	4
92064	8198	250	0	13946	4
92064	8198	250	0	13945	4
92064	8198	250	0	13947	4
92064	8198	250	0	13946	4
92064	8198	250	0	13948	4
92064	8198	250	0	13945	4
92064	8198	250	0	13944	4
123828	7660	1742	956	12246	3
106820	9150	2530	1072	16305	4
96672	8286	1150	910	12900	4
80680	7392	2578	930	13235	4
98520	7206	2616	650	13283	4
75114	5308	1558	668	10019	3
72362	5316	1626	862	10204	3
77608	3372	1282	420	6751	1
80650	5620	960	816	11464	3
80650	5620	960	816	11466	3
80650	5620	960	816	11465	3
80650	5620	960	816	11464	3
83466	6554	1140	480	11923	3
108668	12504	3344	784	22647	4
145842	10178	2860	1080	18489	4
131032	11170	1892	908	22756	4
119638	23510	6440	0	37789	4
123062	6572	48	0	9206	2
97706	7772	3004	0	14481	4
82328	3934	862	516	7331	1
75390	4664	750	240	7619	2
80264	5820	1956	204	9114	2
80526	5776	920	744	9768	2
80526	5776	920	744	9769	2
62072	1912	382	0	3144	0
3172	956	0	0	779	0
20078	9734	1918	386	12723	4
20270	11766	1980	0	12921	4
20270	11766	1980	0	12924	4
16076	3186	376	0	4534	0
16236	5360	240	0	4477	0
22400	4280	1156	180	7251	1
22380	6856	508	0	5569	1
21450	4176	1060	1564	11105	3
14538	4570	1308	538	7908	2
24106	3972	604	398	7382	1
21916	4340	96	0	5641	1
16710	6710	174	294	3441	0
4374	126	0	0	591	0
3478	860	470	100	2200	0
3478	860	470	98	2129	0
38860	6752	1210	454	12623	4
26796	5174	3008	6328	21062	4
10170	2152	112	0	2334	0
34898	3784	3478	4532	20734	4
9990	1324	344	210	4728	0
16070	4258	1002	44	7942	2
32930	5310	2814	1758	16229	4
21858	7768	1452	368	10776	3
24606	5236	1850	2440	12768	4
26094	6338	1704	294	12367	3
21116	8112	990	0	8324	2
25836	4414	5080	3896	19646	4
28964	6856	1392	1260	14222	4
17340	3736	732	0	5948	1
3568	418	172	0	610	0
81696	3762	0	0	6436	1
94632	7262	758	300	12091	3
79278	5178	540	240	9357	2
72278	4538	684	0	7982	2
77220	5104	520	360	10263	3
77220	5105	480	420	10265	3
30600	588	180	0	966	0
77328	8976	1589	910	15784	4
82554	4928	817	1705	11360	3
80176	5892	0	0	10581	3
80884	3708	1670	984	10234	3
81902	3190	0	0	5450	1
32164	5168	540	300	8243	2
78706	3722	0	0	6325	1
83842	2164	1430	180	6478	1
83840	2168	1440	160	6480	1
75898	4684	0	0	8358	2
72294	11134	1570	540	18438	4
130504	8768	1776	204	21817	4
74366	9562	1400	480	15504	4
40818	1318	300	0	2182	0
82900	2502	1532	504	7222	1
82484	3824	1089	0	7040	1
32626	752	240	0	1154	0
56858	3582	1756	0	7680	2
45996	1662	360	120	2759	0
82162	4088	1200	180	6352	1
82901	2504	1534	502	7225	1
82905	2508	1539	500	7250	1
77658	4084	1636	712	10194	3
83225	2889	907	705	7788	2
12014	394	0	0	661	0
73580	7032	1500	180	12339	3
62276	2184	10	0	3723	0
59228	5954	500	120	9307	2
66260	6716	800	60	12002	3
68970	8852	1250	120	15266	4
75410	8466	2200	500	14302	4
70588	9878	2578	930	16761	4
75546	4260	1898	600	6737	1
72408	9420	1578	360	16331	4
74388	8744	2508	938	14163	4
71300	9444	2530	1072	14683	4
65404	10098	2378	1029	15176	4
81198	2558	567	0	5031	1
56404	4216	610	0	7687	2
29190	6888	1700	900	11136	3
75998	8496	1045	420	13022	4
60910	9426	1150	910	15780	4
79104	6054	1140	480	9261	2
72900	6216	910	240	9688	2
70652	5896	850	300	9882	2
63650	9110	1240	600	15496	4
69998	6000	950	600	10064	3
77844	5418	630	240	9211	2
69490	9388	2860	1080	14958	4
52604	1864	1282	420	3151	0
52606	1867	1292	430	3161	0
52604	1865	1284	422	3151	0
76804	8460	1240	1020	13640	4
73890	8062	1190	920	14364	4
24396	5476	632	152	6573	1
33966	6616	3238	1258	16676	4
24978	7942	700	0	8903	2
25952	4040	1554	420	8487	2
28052	7906	1782	1042	12401	3
32814	7974	1730	1668	15279	4
32328	6228	3354	1008	15338	4
28974	7492	922	1164	11536	3
24938	4126	1346	1116	9597	2
29276	6380	548	0	7760	2
27510	7414	782	1378	10740	3
24320	7086	912	1186	8911	2
24618	4858	776	1280	10021	3
30760	6826	784	594	9129	2
10356	3696	294	0	2661	0
28076	13626	2316	1998	16345	4
24202	7472	880	572	9466	2
22860	4876	562	862	8137	2
16888	1380	1412	970	6947	1
26750	3940	1842	650	9317	2
23670	9324	2572	244	14922	4
29068	5620	1514	98	9668	2
24956	7146	884	768	8891	2
21152	8522	2764	602	13458	4
21922	3716	2908	1314	12250	3
28958	4386	1510	2436	12612	4
23094	6978	1434	1074	10886	3
27374	6438	1800	722	13216	4
33340	9042	1640	980	14652	4
27594	13718	1270	388	15114	4
9736	2624	848	288	5025	1
13768	7686	668	406	7671	2
12934	8088	1636	1150	11031	3
25162	5606	1828	1658	12954	4
17022	14056	3372	480	15714	4
25826	4534	1832	428	9217	2
18700	5426	2318	1068	9659	2
19324	8632	1048	850	9869	2
17834	9380	3518	364	15447	4
22348	7204	1074	492	10048	3
24406	4106	1954	790	9148	2
28292	10440	1878	438	14910	4
13450	1708	402	0	3123	0
20272	4306	4022	588	13609	4
20272	4306	4022	588	13611	4
26566	4462	2456	680	12286	3
14970	6642	110	0	3688	0
17974	9280	2418	230	9274	2
27706	9446	1664	46	11934	3
20190	9730	1654	1106	15236	4
31276	6538	2170	472	14244	4
25654	7026	2684	1024	16732	4
12716	3752	1254	534	6711	1
20060	6760	3680	1020	16153	4
31504	6814	2772	388	14069	4
17516	4080	4590	582	14324	4
12390	2562	1216	708	6233	1
18748	4518	850	2082	10796	3
20874	6586	1274	1738	10266	3
27110	7182	1186	402	9334	2
15652	5492	2766	0	9496	2
18650	4282	858	592	6570	1
24864	4332	3220	760	12279	3
16302	9756	2958	1528	15766	4
20518	6028	394	96	4826	0
24842	5998	354	0	6943	1
33498	8294	2338	718	16359	4
18428	3142	1290	0	5977	1
19420	3346	2612	780	11671	3
