# Supplementary material for: Semantic representation and comparative analysis of physical activity sensor observations using MOX2-5 sensor in real and synthetic datasets: a proof-of-concept-study
Source: Sci Rep. 2024 Feb 26;14:4634. doi: 10.1038/s41598-024-55183-6 (PMC10897381; doi:10.1038/s41598-024-55183-6)
Supplement: Supplementary file 4 — Supplementary Information 4. [file 41598_2024_55183_MOESM4_ESM.xlsx]

## Sheet: synthetic_data_GC_labelled
Sedentary	LPA	MPA	VPA	Steps	active
69129.3	3180.06	1900.48	888.833	7035.89	1
10027.5	2766.23	2380.71	609.245	5421.92	1
30933.2	9454.29	4725.28	1949.72	17854.1	4
87378.5	3694.1	1578.88	1932.84	11124.2	3
90001.5	7491.89	4136.16	659.345	23184	4
85863.8	1766.35	789.329	49.8493	4386.62	0
54941.4	12361.5	4282.38	2143.4	28208.5	4
61112.8	7440.37	1043.93	234.235	15612.6	4
70919	2020.18	5429.5	654.933	11988.2	3
41141.9	2667.39	568.726	47.8201	8317.42	2
30008	7281.15	777.388	931.82	10319.7	3
92207.1	6739.89	551.617	489.661	12258	3
77436.1	4959.43	1411.03	560.772	13729.3	4
60446.1	7289.79	1416.19	630.127	10213.1	3
103490	2790.47	2151.29	358.95	11274.8	3
51670.7	4265.03	977.54	613.241	8814.09	2
26271.4	3495.64	904.491	124.788	4896.57	0
61929	6433.73	3481.03	1209.12	15633	4
62422.1	6960.72	2497.2	1420.63	14030.5	4
63384.2	5496.84	2636.36	1140.71	11023.3	3
79784.6	10796.4	2279.54	794.57	15640.6	4
27764.1	3457.78	152.674	-367.156	5925.94	1
134352	4576.07	3046.73	293.922	17880.7	4
123298	3361.55	646.755	707.363	13042.9	4
136131	7302.71	1232.76	962.758	16797.6	4
84087.4	6888	771.381	2124.44	12974.9	4
19736.7	2301.61	1921.54	121.424	4653.79	0
74143.2	451.847	1055.88	66.7336	1900.32	0
74480.7	6382.58	357.632	-224.252	7970.48	2
17254.5	820.362	71.2097	-361.215	319.148	0
3445.79	518.632	303.247	15.9227	197.357	0
131446	5538.09	1469.27	861.629	15337.5	4
22354.3	10317.3	1442.67	833.613	14911.3	4
81657.3	5779.19	1816.74	444.935	11189.4	3
58646.7	7851.73	3005.04	703.429	19475.3	4
110934	14565.5	5124.55	1901.34	43115.6	4
28481.8	5722.11	4690.55	1491.67	14205	4
87621.6	8107.03	1166.76	638.973	12085.4	3
91720.8	7787.16	390.826	952.135	11238.4	3
63395.7	3540.04	1005.85	732.519	7832.66	2
81316.9	3217.94	805.63	1527.64	9505	2
79102.4	4381.27	540.847	-5.59188	8786.68	2
145042	11026.5	3278.53	2567.14	23005.3	4
114945	3080.71	3958.89	1367.47	16752.8	4
8283.52	3331.42	956.991	333.251	3335.17	0
82981.1	3566.84	2627.11	1540.43	12402.4	3
85368.7	9043.12	1430.17	912.447	24155.7	4
31064.9	3010.23	600.631	268.263	7719.93	2
67273.1	2561.31	1702.01	174.294	7359.08	1
62918.3	3660.3	769.106	-238.329	8133.76	2
81293.7	2937.52	1521.78	-464.972	4676.75	0
158373	5186.78	1090.1	-143.655	12230	3
76783	4364.12	3634.29	2180.01	10026.5	3
84320.7	4337.78	2156.39	1360.41	15071.1	4
74726.4	1426.51	1555.12	3743.46	6671.42	1
20721	2486.94	3205.6	734.71	10548.9	3
90430.4	4822.64	3570.69	5300.9	16586.9	4
112147	3821.52	811.026	1218	9575.82	2
83513.5	6274.46	2611.69	1053.6	14673.5	4
90250.7	3641.59	1746.83	227.169	13887	4
46902.4	5655.87	1650.42	1686.08	10215	3
104550	3099.39	998.542	854.174	9818.49	2
96310.3	1124.1	1725.87	925.819	7698.9	2
36134.1	1840.91	1383.44	431.264	5226.33	1
77438	4904.14	596.16	1077.86	11750.8	3
78448.4	4214.07	449.472	232.886	4378.92	0
110805	11318.8	892.565	157.273	16054.9	4
10397.7	4707.32	906.538	-168.11	6686.43	1
96502.9	1951.33	271.041	559.39	7546.79	2
102613	9314.34	446.201	32.4446	11580	3
76310.4	8800.64	3484.39	7643.77	18423.8	4
53031.2	3306.3	1339.27	1091.18	9238.55	2
90665.7	5131.77	1201.75	1397.74	13235.3	4
33408.6	5671.4	500.188	-235.069	9806.99	2
26314.2	8482.34	1138.45	927.356	13698.9	4
82514	3545.33	1675.95	2083.48	10049.7	3
21720.9	578.812	1171.25	193.37	1051.4	0
77652.3	901.501	531.105	-770.034	-1013.53	0
42907.4	8477.41	1900.58	1203.37	15750.8	4
63295	1308.18	230.699	281.328	115.685	0
57935.7	2664.08	1815.6	933.742	13410.1	4
63311.4	4694.97	971.798	404.545	9478.49	2
17233.8	3734.75	153.156	443.14	4073.45	0
82089	5165.24	270.072	146.019	10912.3	3
79703.2	2931.83	778.768	530.299	9725.65	2
87071.8	3876.08	1086.12	682.864	8943.9	2
13938.5	3159.93	3575.06	1182.18	6236.93	1
66594.1	1916.54	724.317	636.317	3579.28	0
94168.3	6836.76	273.375	376.953	13212.4	4
82883.4	4723.73	5252.48	1352.6	19891.5	4
23125	2123.37	957.948	44.6531	5574.37	1
102418	5523.7	2840	1406.62	15005.7	4
60310.5	5427.96	-31.1771	-474.676	5325.32	1
78144.8	1982.05	2014.92	2906.83	9613.57	2
23577	4185.47	441.324	-481.817	4331.41	0
67910.6	1920.59	501.504	-181.284	5252.18	1
86568.9	3716.44	1057.62	1097.56	15544.4	4
108742	6560.98	887.049	282.777	12083.4	3
40012	3932.48	3873.84	1422.77	12207.7	3
69438.9	4654.48	80.2338	-799.489	5456.24	1
-6644.03	4551.49	2656.33	755.33	12058.8	3
48790.6	7616.33	1287.69	160.593	13389.6	4
67583.7	6892.55	2205.83	-415.812	15017.3	4
22658.3	4164.28	2839.29	425.605	8967.69	2
134751	2176.38	2893.08	163.31	7102.33	1
8900.36	3277.42	1020.59	570.19	5106.38	1
78162.1	3399.63	2079.16	626.125	11862.9	3
54088.8	2228.19	1014.23	825.751	7092.88	1
51574	2019.45	371.528	19.7478	1931.26	0
41649.7	2471.33	508.877	334.71	5745.04	1
67976.1	9065.51	1408.44	584.492	13512	4
66403.6	5490.64	1335.7	-197.39	9860.6	2
25540.9	3128.98	791.704	243.952	10142	3
30941.5	4559.75	2466.09	646.668	13603	4
74941.4	9384.38	1019.34	223.792	12223.6	3
90242.7	4090.17	618.198	884.128	13066.2	4
105841	2940.93	1052.94	804.841	12672.1	4
51965.2	3598.78	647.577	-320.286	6701.53	1
127646	2600.09	1015.04	1635.32	10097.5	3
40539.9	3105.89	658.24	761.183	4347.57	0
46530.9	3103.88	2899.67	993.838	15192.2	4
74398.2	6912.91	1255.34	891.829	14071.2	4
111815	3806.72	2139.16	162.84	9602.58	2
87509	7970.44	912.79	61.4494	12926.2	4
31108	2671.21	2505.34	1008.8	8472.9	2
75344.2	2841.73	1275.33	491.371	7071.01	1
82574	8569.01	383.189	559.116	10009.1	3
58369.4	2161.28	205.651	74.6842	5154.58	1
72890.7	10693.4	947.779	-170.478	14819.8	4
74644.6	1932.5	756.968	947.268	7331.07	1
105559	14646.2	2896.13	1310.43	35009.6	4
97074.5	4515.02	985.683	424.191	11854.3	3
4777.31	348.042	588.737	220.175	539.254	0
87338.7	8648.97	3386.78	1002.15	19839.6	4
10181.6	4495.96	324.775	-343.197	7090.03	1
101579	11040.7	334.582	528.454	14827.9	4
139533	7374.12	2287.66	567.305	14440.8	4
1434.94	1930.19	-61.2515	-733.213	615.297	0
3880.09	5914.4	1433.83	611.471	7134.67	1
74795.8	10986.5	867.489	5.97207	12739.9	4
98350.6	10210	2047.59	1328.08	23078.6	4
8714.38	3825.24	2305.91	496.898	11692	3
74482.8	5583.98	670.543	693.868	8076.73	2
38500.2	1768.26	1945.73	234.748	4413.59	0
38478.8	9812.42	4531.9	3839.53	18084.4	4
93997.5	11197	741.72	2166.36	14920.6	4
97838.1	3660.29	822.436	588.983	8706.37	2
92860	5355.98	478.535	1056.01	12526.3	4
26894.8	7043.96	2328.76	1481.74	12107.2	3
78396.3	804.743	492.583	12.174	4019.84	0
26340.7	5148.36	1771.8	56.0689	6959.92	1
84830.6	3360.8	3171.73	721.071	10918.5	3
-1090.44	3417.61	851.741	105.216	7454.99	1
46313.1	3167.58	700.637	-159.149	8924.88	2
116751	8954.5	5086.94	925.07	25933.7	4
69841.5	6375.08	1843.24	398.627	11494.2	3
82029.9	3534.16	1364.66	211.213	9161.65	2
36083.2	4877.91	1706.44	813.925	12251.5	3
81806.3	5995.36	705.425	931.206	10846.1	3
84896.2	2503.64	38.0779	278.546	5751.46	1
57990.5	2834.56	2613.71	854.962	9086.51	2
110528	9805.78	3314.19	525.158	17049.4	4
124952	7880.02	1600.45	-329.397	14183.8	4
81159.3	3682.67	468.977	-231.962	5169.81	1
78933.3	4404.19	823.541	-433.143	6073.38	1
13189.9	4709.85	761.383	243.702	9528.6	2
80704.3	4685.11	5041.71	4893.55	13648.7	4
68432	2346.14	132.859	-180.496	5626.01	1
15680.8	2498	1249.27	435.623	6161.82	1
41546.3	1987.24	4616.39	570.08	11450.2	3
75347.2	1906.42	2872.17	977.859	7571.53	2
33927.5	2756.74	-52.0214	-466.642	1241.07	0
112114	2694.66	2314.89	387.766	5955.45	1
95197	8910.53	3601.18	1331.65	20247.1	4
131675	7810.61	1908.91	6218.11	19677.9	4
72144.8	1739.7	1167.97	509.136	5854.26	1
79960.9	3640.16	1169.98	346.229	10812	3
99643.2	3872.34	558.659	705.593	6893	1
-3378.04	3014.46	238.371	-157.169	4830.82	0
59038.8	1380.22	1581.22	571.762	5991.19	1
95088.4	4073.84	3471.13	749.714	15637.7	4
87828.1	1531.6	347.177	-247.235	2018.65	0
13407.2	1584.98	1323.18	1027.09	5138.55	1
93600.1	6716.92	2490.35	2084.39	18924.4	4
68881.9	4022.37	447.916	244.505	9000.08	2
84643.2	820.498	837.948	832.655	9638.55	2
66632.3	14713.1	964.67	1296.38	17752.7	4
72290.4	6282.78	872.541	1123.28	14030.9	4
16609.3	2781.57	646.242	511.143	3819.51	0
81807.7	3419.68	1096.23	2034.07	9156.03	2
34846.6	4350.57	318.873	-582.704	7567.84	2
70991.1	2217.96	920.774	-63.1417	9161	2
20521.3	3377.3	670.564	321.765	4659.95	0
117357	3257.04	1111.4	-79.7443	9386.69	2
72517.4	6869.06	1446.09	398.376	17326.7	4
17983.5	6313.19	158.73	-457.022	3606.66	0
20902.8	3765.17	1000.19	1034.62	7181.59	1
15724.5	2448.2	2195.35	1374.45	8487.95	2
75901.3	6441.69	233.829	-88.4766	11649.9	3
83406.2	939.425	375.743	170.776	3500.98	0
125480	4707.23	1597.16	427.33	14070	4
66739.1	6024.17	1864.22	401.738	10647.5	3
81953.9	5453.67	907.188	-97.6552	8050.6	2
79370.9	3207.95	1499.98	1224.31	9243.6	2
86940.8	5203.58	233.905	-231.855	9013.93	2
75157.3	2439.97	595.579	-200.856	4877.43	0
1296.61	725.26	395.997	-679.326	602.602	0
31206.9	3025.15	-6.30225	-70.972	4269.6	0
99549	2898.02	1567.02	1865.78	7801.41	2
75495.3	1791.34	371.881	48.0139	7280.95	1
125351	4628.57	1032.14	1043.45	12221.8	3
69762.5	879.409	465.354	328.748	2102.62	0
72697.6	4245.16	2204.82	1379.94	13737.1	4
58375.6	8053.56	1200.18	506.768	9448.11	2
22790.8	3392.06	2829.82	1951.73	12723.8	4
32431.5	3116.11	-4.4768	-27.0017	7137.92	1
79610.3	5373.22	2196.52	611.278	14319.4	4
151121	6251.11	958.709	51.8264	16193.5	4
113431	3802.95	1654.9	943.272	9002.22	2
70644.1	2775.97	1403.86	629.567	8614.07	2
91847.5	4352.39	508.561	-454.682	7256.88	1
72349.5	2665.5	1026.93	3388.08	10198.3	3
135721	6708.56	1333.17	408.935	15226.4	4
66669.5	3515.19	293.264	-187.662	5598.46	1
13853.7	3493.88	2254.95	819.502	7017.33	1
69584.6	6361.63	365.928	1265.8	6436.27	1
77103.8	3743.43	8335.71	4086.19	23286.4	4
40606.1	5117.23	641.014	-150.79	7971.51	2
66792.4	9026.79	221.201	27.6308	10460.9	3
27655	4696.93	78.9149	205.204	5504.76	1
79643.3	2863.1	1929	374.055	12591.6	4
73562.5	3060.7	2594.98	859.921	13467.3	4
64707.3	7247.26	782.945	-375.658	10274.7	2
92596.8	5069.32	3894.55	985.43	15331.9	4
119466	3954.95	394.479	2234.29	14455.3	4
26705.7	6811.32	724.12	573.503	7092.27	1
22864.8	6443.01	843.177	594.02	6675.5	1
127512	1381.68	715.987	-350.752	4093	0
21909.5	2606.66	303.971	-661.245	3233.71	0
82241.4	5710.37	413.385	-447.76	7849.91	2
-3495.45	2817.48	1383.43	494.53	5624.09	1
58360.5	4011.72	727.336	-323.417	5471.08	1
119557	7372.57	444.571	1014.84	15721.4	4
29352.2	3589.64	1026.33	319.736	8700.13	2
68889	8232.66	1260.21	1229.7	17248.1	4
94407.4	7694.52	2003.42	1287.98	19989.6	4
15013.2	3067.64	2023.32	1365.98	8197.5	2
20342.6	1432.96	1026.93	1202.36	7061.68	1
88410.2	1402.61	940.474	296.752	7387.98	1
5185.59	380.712	1361.89	957.872	1947.71	0
74389.8	2440.72	1005.14	675.414	9610.17	2
26069.9	456.031	2968	577.282	3660.77	0
79696.9	2478.5	692.601	-85.1777	3817.72	0
103458	5110.5	1613.66	7570.46	15343.6	4
151197	12088.6	5256.11	5529.62	44620.2	4
136929	8261.81	432.815	-322.727	12390.8	3
73438.2	6199.8	1005.68	-230.263	10395.5	3
71555.1	998.002	962.456	1951.34	2371.44	0
74697.9	7147.51	3243.55	-17.7263	10524	3
155503	22084.3	2080.92	2915.53	34318.9	4
44236.1	2488.51	1750.24	108.07	4277.98	0
83210.4	5311.85	1551.28	742.422	10612.4	3
94694.5	5152.02	1469.52	437.197	13657.1	4
110225	2759.02	2065.38	455.217	8231.06	2
106261	11060.7	562.315	572.223	16424.2	4
69133.3	1372.52	135.187	-110.992	2922.31	0
103669	8434.73	972.371	662.266	14800.9	4
88526.9	10260.9	3163.47	571.352	16289.6	4
1301.55	3725.93	1460.68	422.338	8799.66	2
16011	4263.54	519.421	495.516	4027.44	0
66671.3	961.97	617.416	-122.213	4020.93	0
71407.1	10784.7	656.702	-774.314	14955.5	4
108018	6276.73	81.0923	-328.738	8229.85	2
39061.1	20053	3214.72	392.344	24485.3	4
80253.9	1667.37	839.804	44.7005	5069.81	1
44554.2	6190.77	764.079	87.5195	12086.3	3
116373	8849.3	1586.68	585.589	14080.5	4
29566.1	2375.12	792.351	1135.11	6815.14	1
21807.5	2602.69	691.375	-248.305	4739.51	0
82206.5	7775.85	1879.6	825.969	16559.4	4
15188.1	7548.95	1081.37	707.316	14039.2	4
81250.6	7359.26	1097.33	129.687	11832.1	3
80469	6432.33	32.6775	-662.985	4930.5	0
93745.7	3126.39	1109.87	306.446	11254.3	3
80831.1	3013.45	1142.41	1353.1	5988.78	1
73791.4	6217.63	544.157	507.906	12868	4
93742.1	3395.74	3269.53	770.525	13825	4
19899.6	4249.47	677.969	710.691	6730.75	1
79997.2	4585.16	279.014	669.13	9289.89	2
51789.3	4880.59	3131.43	2308.13	10304	3
62513.9	4370.54	337.226	-681.567	2173.92	0
-58.6523	1698.4	956.906	206.763	3593.26	0
68493.2	4961.38	799.573	280.245	9977.05	2
60696.8	1787.58	1727.61	302.551	6264.09	1
3570.92	3793.46	1193.86	932.084	8153.95	2
144339	9787.51	3064.88	3243.15	23530	4
113680	13501.9	1061.18	392.824	17277.8	4
81555.6	3605.26	1069	307.766	8352.31	2
60200.7	1285.97	488.86	351.762	2755.14	0
22501.5	7290.44	586.517	-95.9777	7892.95	2
18723.1	2664.17	2157.22	3070.15	10785.3	3
99339.5	3867.93	2734.15	1934.47	11139.3	3
7793.81	5684.29	1742.34	469.881	14343	4
71278.6	2922.82	1951.29	959.934	9239.35	2
25193.3	5456.34	708.808	225.723	10718.8	3
21160.2	1388.29	608.94	737.968	3713.15	0
57841.5	5723.88	532.545	1207.32	8153.21	2
63058.6	6090.17	3479.85	1648.95	15062.2	4
108765	2097.18	3904.09	1475.94	12395.3	3
82497.8	4754.39	1520.76	787.515	12049.3	3
95375.6	5941.9	2618.85	2228.02	14761.7	4
24905.4	2371.91	853.321	973.151	6467.9	1
84775.8	6480.07	443.811	-213.27	10256.9	1
125547	8041.83	329.31	-21.7218	11500.5	3
51834.8	2843.53	110.868	-271.949	3542.27	0
85080.9	3469.42	1189.15	3.34187	6551.17	1
25845.7	5216.18	2397.68	-229.387	11055.2	3
63994.5	2218.05	1345	147.861	12019.6	3
157368	3497.18	3825.21	1223.72	12600.9	4
84746	7852.74	2369.19	141.073	14033.1	4
99630.8	2514.43	446.862	-220.749	5452.84	1
18467.4	3136.25	518.085	200.772	7708.12	2
72397	2460.71	420.065	-292.217	4028.45	0
27524.6	7382.9	1537.76	476.003	14330.4	4
88686	3435.63	776.541	-223.037	5168.31	1
24995	2304.44	1417.54	683.046	7275.78	1
65094.6	2192.41	516.843	-277.159	7388.47	1
82143.5	3632.46	594.204	240.045	8549.15	2
99963.2	4017.37	222.856	-182.232	7280.66	1
79341.8	2983.45	1664.3	1042.76	12180.6	3
123764	8462.28	448.398	80.5726	16755.3	4
51097.1	1787.6	361.352	9.45838	4586.97	0
112544	15942	626.426	1141.01	27938.3	4
47357.3	3422.25	2090.32	2095.14	8687.87	2
66404.3	4121.54	463.128	580.57	6726.44	1
116916	5228.51	2417.17	449.709	17918.2	4
40637.1	3104.46	5497.82	7405.61	17534.3	4
22514.4	2896.24	672.528	6.56648	3616.62	0
29529.3	4469.16	3944.34	753.318	10176.5	3
68609.9	1637.27	1527.46	613.371	3303.69	0
37117.3	5902.8	708.76	-344.455	8286.43	1
78001.3	7492.89	1686.57	487.482	13843.8	4
143549	5855.01	1637.83	274.368	11990.6	3
95660.1	9803.87	1480.66	589.563	14183.2	4
77689.9	1635.08	3824.4	6645.65	5900.13	1
133404	2850.28	2705.3	1458.43	12643.8	4
111198	2289.72	394.854	196.067	5481.74	1
101236	7256.47	2436.42	688.077	15359	4
87609.8	8854.12	991.841	516.324	15251.9	4
70764.7	827.237	1782.93	479.794	5790.51	1
20691.4	4472.76	1111.49	213.483	8773.19	2
86950.1	4092.46	1507.13	415.153	10023.1	3
73996.8	8926.89	2051.71	923.628	14270.1	4
50875.2	5655.56	1237.45	1862.19	10513.6	3
79282	3840.72	659.135	-289.38	5745.01	1
76794.7	3234.64	4981.91	3811.04	15470.7	4
82194.1	2458.69	1123.43	3711.81	8793.48	2
82936.3	7684.5	678.875	54.6293	12056.1	3
120416	5959.23	1984.15	909.875	14185.1	4
81333.1	3163.01	745.114	582.619	7573.29	2
91242.6	8088.76	180.509	530.704	9048.6	2
84968.9	2160.06	760.875	-207.559	6417.31	1
90781.9	6215.68	880.983	-424.322	10402.4	2
40073.3	4663.17	292.535	-68.1255	8725.32	2
82856.9	592.777	1315.06	-248.801	3079.72	0
95860.4	5784.87	675.248	-549.497	11554.5	3
68849.2	1145.48	2711.23	481.028	4900.19	0
72589.4	6184.89	1462.23	470.563	8976.6	2
46446.2	5565.35	1009.52	-186.451	8544.13	2
100164	3136.39	1648.29	981.289	8118.08	2
70839.9	1646.9	204.335	74.4415	475.953	0
82531.9	5766.04	2661.07	133.873	14089.8	4
62484.8	4708.32	1700.14	-308.623	7728.88	2
106186	5205.84	1033.22	694.484	12928.3	4
34205	5599.28	842.913	1300.82	9629.35	2
18617.6	2960.13	1107.63	245.024	7446.48	1
92759.5	6541.4	344.862	-579.209	12210.5	3
78428.1	4004.4	241.715	-587.409	8308.7	2
76406.8	682.487	1581.91	776.41	4467.46	0
70169.1	3443.15	1495.93	2832.71	9984.24	2
69382.9	2701.61	989.131	396.78	5957.34	1
121842	6179.82	2182.8	806.472	18115.2	4
69572.2	3563.01	1178.42	247.946	9166.83	2
10903.3	3715.77	2817.09	816.389	7863.12	2
29822	4588.13	1578	-278.219	5634.17	1
24092.3	2553.83	1632.29	394.609	5169.28	1
143337	3241.6	5087.03	4643.32	17119	4
81520.8	4123.65	1106.78	810.698	8880.47	2
75135.6	3919.6	2354.78	904.309	19631.1	4
23077.7	3130.44	1119.38	836.271	11018.7	3
79966.9	4139.85	935.021	477.81	9007.92	2
8637.17	1560.92	3439.66	4093.95	5785.47	1
140965	3068.61	1630.49	2346.74	10803	3
69468.1	8757.71	495.067	338.697	12950	4
8048.62	5086.4	1187.32	401.043	6492.11	1
97592.9	9310.32	2089.92	1055.15	23968.8	4
67128.5	2991.34	672.516	1703.52	9391.92	2
81314.2	3646.23	268.073	-300.355	10523.9	3
102406	2183.71	698.197	3613.37	9910.49	2
1802.66	861.416	185.4	-422.794	-409.83	0
31825.9	3262.79	1002.94	766.578	11290	3
98786.7	2440.65	1889.43	138.902	11137.6	3
80444.9	6067.67	2352.71	1115.21	12760	4
98873.6	6892.54	330.158	423.293	5904.31	1
76917.6	3398.11	1510.19	187.627	10557.4	3
68934.2	3361.29	1893.3	1267.49	11539.5	3
100035	3172.48	325.904	226.089	11234.9	3
47694.1	4530.46	3043.37	1373.19	16215.9	4
55018.5	6189.88	2658.47	683.86	12027.2	3
100848	3467.38	240.145	-258.822	4466.25	0
49297.2	1001.47	482.821	502.673	4874.02	0
92326.8	2361.5	6552.65	6488.46	14256.6	4
27372.5	3988.49	4608.45	3838.83	17625.7	4
112546	2143.18	615.408	576.025	11396.9	3
32677.2	6722.26	2403.75	384.397	15951	4
115106	9835.68	831.055	-375.227	13358.1	4
41045.2	2344.89	698.527	686.681	6083.11	1
47855.4	1932.97	340.922	376.818	3329.98	0
68047	2440.46	3070.27	1136.98	9383.36	2
22760.4	1450.55	348.394	5.986	4217.06	0
100693	5997.51	1040.54	14.2046	12491.2	3
138277	3124.29	329.588	620.457	9093.74	2
83801.7	8431.83	1136.7	113.365	15659.3	4
30676.2	3071.82	1145.63	194.621	11159.1	3
76201	4751.43	2523.81	729.633	11672.1	3
86956.3	1082.29	696.963	1263.31	4559.28	0
78269.3	5635.06	29.3501	-241.966	8669.85	2
80494.4	5541.55	673.582	-473.906	10104.9	3
9162.37	1054.22	1019.83	489.62	2898.03	0
71724.1	2603.1	1118.97	211.962	6154.42	1
20315.9	2027.71	730.16	-284.716	6551.92	1
76894.9	8115.83	3143.3	1400.21	32178.3	4
67913.1	1032.89	183.702	446.499	2216.64	0
84042.7	6100.27	1313.68	304.174	11132.6	3
140477	6708.15	1287.95	772.645	16212.5	4
50605.9	6110.11	586.458	-129.576	8873.6	2
83236.5	2684.8	100.989	-59.2764	4927.71	0
103032	6709.6	2128.83	6583.12	18963.7	4
83755.9	74.1306	1516.16	896.463	3275.18	0
98307.9	1243.22	5.20686	360.795	4521.94	0
139022	6254.45	721.837	823.23	14445.4	4
119240	12154.7	366.752	-338.489	13006.6	4
76698	3721.8	4177.34	632.742	14228.1	4
60276.4	11169.7	1322.14	1328.17	24666	4
80377.6	11159.9	1066.46	342.979	16325.7	4
75807.8	9365.31	601.732	937.1	15600.9	4
19738.1	1490.73	809.04	91.7336	4424.35	0
81604.8	8700.69	667.924	-339.38	15580.1	4
84368.8	3090.58	431.201	1017.14	9097.79	2
78443	2109.61	850.957	-64.2431	5658.04	1
57742.8	6697.23	2890.59	950.304	16544.3	4
71154.2	10773.6	961.446	238.375	16468.7	4
109933	4630.82	5714.32	12636.9	18448.9	4
106194	13615.9	2723.14	373.537	21405.5	4
54076.7	7020.02	2779.57	381.719	14837.5	4
87316.7	4266.26	879.957	-90.2292	11007.6	3
82714.3	2847.33	1570.26	565.992	11699	3
88263.5	4910.04	1329.92	1044.28	10968.3	3
82087.9	5557.17	426.873	764.393	11295.2	3
17880.5	3869.36	1531.29	313.049	7101.04	1
73417	4464.96	5241.09	3422.2	13365	4
76195.6	6586.81	194.737	408.418	12407.6	3
66105.5	1814.41	1093.51	484.035	5467.03	1
1958.89	3556.38	718.338	912.333	4882.34	0
17458.4	2981.05	1808.93	736.042	7017.61	1
14736.5	4223.84	626.789	-609.676	3493.97	0
40503.7	4317.76	3823.41	-434.428	8764.13	2
83477.9	9638.41	3655.91	636.872	22954.5	4
56363.1	3902.4	499.796	516.417	5328.08	1
36964.3	2623.1	1131.11	10.5193	6704.49	1
65509.6	6206.99	2027.8	7256.25	19017.8	4
71832.6	10373.5	321.307	343.739	11903.7	3
76885.8	4794.69	3298.07	667.748	13271.6	4
51916.3	4969.45	1471.12	687.176	10740.6	3
78019.2	6106.93	631.895	-40.7882	10939.8	3
46956.3	7793.74	553.278	294.915	12516.2	4
-8702.69	1430.91	547.714	-219.918	1015.72	0
24581	8609.48	4977.97	1067	15090.6	4
77197.9	2119.66	382.886	127.756	1735.74	0
60423.1	3205.25	1541.77	331.85	8493.28	2
14135.8	2979.91	2351.17	598.694	6950.51	1
87363.1	5581.92	3746.02	1245.72	19148.4	4
83896.7	3423.89	364.991	-493.201	5243.81	1
82818	2237.22	1233.06	-105.71	5240.05	1
35056.9	4638.78	3755.65	1597.16	14339.5	4
88869.6	3965.57	1194.46	434.644	10213.8	3
157783	6639.67	0.382658	-272.488	11132.7	3
10342.9	1935.27	573.292	-383.397	2300.85	0
61449.8	4017.66	2118.42	2193.14	12111	3
67313	3946.4	1163.52	520.603	8435.97	2
83399.8	2637.65	796.614	-312.11	6602.74	1
82325.7	1812.19	156.245	-346.886	3595.58	0
79154.5	7879.08	3961.62	1366.35	20879.4	4
70799.7	1461.21	2574.03	444.888	4042.68	0
86961.5	3051.4	1821.8	177.256	11132.9	3
24923.5	6600.24	523.04	1313.13	10027.3	3
87109	2242.04	569.483	71.5793	3439.31	0
69205.2	3668.88	197.71	710.657	5706.95	1
55539.8	5917.7	3220.14	1168.52	14344.2	4
97346	2415	2918.82	2275.05	9536.08	2
60452.9	2442.85	3042.51	1105.05	11332.5	3
86278.9	3055.47	1071.26	138.889	6587.18	1
130868	3321.38	1151.54	627.517	12256.9	3
80625.5	5658.2	1211.34	-222.343	9984.76	2
84981.8	5406.78	959.996	-32.2813	12656.5	4
70809.9	995.477	120.172	-42.6837	-45.0411	0
108298	3953.28	1661.36	3781.93	14500.3	4
83060.8	8703.3	1389.37	424.949	15408.8	4
49518.4	5394.1	4836.22	910.955	11533	3
86482.9	3515.46	2671.03	1163.72	13774.2	4
65771.8	2629.32	3440.8	610.439	13343.6	4
19388	2391.2	3375.63	716.512	9183.48	2
109867	9974.29	347.934	-191.054	15645.8	4
90268.4	3677.33	933.851	553.542	8410.96	2
88657.6	7188.3	2853.91	7684.76	21559	4
29067.8	4756.46	1079.47	782.018	8248.42	2
80990.1	2379.15	942.178	248.01	5078.85	1
83357.2	5395.79	1699.97	2689.93	14590.4	4
131342	4167.93	423.721	230.371	8068.52	2
74098.4	14386.8	3788.73	1473.13	15195.1	4
119131	2108.48	1784.57	328.433	7616	2
129249	1658.2	931.925	1040.67	7010.59	1
61461.4	5988.19	5010.06	770.673	16508.9	4
17453.9	6880.81	1703.9	913.308	11529.3	3
82081.2	1794.26	1062.75	208.693	6107.62	1
62910.6	5881.02	457.44	361.478	9395.13	2
82000.1	1086.28	1254.52	1153.14	5314.1	1
72205.3	3520.62	5048.38	14.0211	13521.3	4
116934	3200.38	2459.72	3385.67	13278.7	4
106467	2752.9	329.01	440.301	7103.62	1
79384.9	2686.88	2779.33	1953.93	13282.3	4
103227	6985.01	546.716	830.556	13995.3	4
40726.2	9850.02	2671.96	154.175	16838.5	4
18445	2892.26	3129.28	534.686	10941.2	3
70152.5	2411.43	1486.82	-68.8283	9269.74	2
12911.3	7545.72	510.395	1335.74	11123.1	3
64176.4	6376.26	3850.55	852.57	15304.1	4
74104.2	1552.11	161.912	212.609	3237.21	0
107212	874.523	1206.51	561.804	4790.81	0

## Sheet: synthetic_data_CTGAN_labelled
Sedentary	LPA	MPA	VPA	Steps	active
65328	13041	2151	574	9811	2
72153	699	1206	1769	2504	0
43412	1505	4142	1881	12959	4
85684	10909	2252	334	4443	0
81097	5661	3936	410	18110	4
75543	3436	2139	2252	15102	4
132248	1261	534	368	12897	4
89898	4870	293	499	7943	2
89688	5120	948	1131	8289	2
69141	11253	383	4327	15394	4
74037	4538	1263	11135	4695	0
87928	11229	1416	187	6269	1
79115	5434	1544	8788	13167	4
82482	1507	2171	174	15544	4
70633	6410	1132	1689	15445	4
85303	4706	955	620	6817	1
85697	214	1211	716	10896	3
73735	3910	2033	1472	11326	3
89236	10068	1775	187	15205	4
133024	11685	2115	337	12952	4
81266	4723	669	1494	3349	0
80034	5949	513	1921	24462	4
64749	5826	235	242	19375	4
136744	7911	4709	644	13743	4
120798	5931	1259	236	35223	4
66529	6021	2901	484	14982	4
81587	5778	1374	1889	11029	3
82429	7675	1543	135	12921	4
79757	4762	1379	431	11378	3
79795	5551	1363	2355	4892	0
77678	5362	4144	509	13202	4
8787	10450	1164	3526	10866	3
88809	3975	3416	1232	13688	4
76684	3671	0	3085	12964	4
80057	6019	1057	3910	11848	3
176550	5505	2227	395	8023	2
91582	2115	1323	649	15913	4
78751	4409	1067	848	345	0
30239	5576	762	11590	21210	4
90989	10207	3452	563	7709	2
85000	1055	717	4443	15619	4
69637	5828	3494	0	15639	4
40559	2623	1366	2918	8175	2
97499	9110	2951	4771	12334	3
62233	9662	928	9670	15166	4
121822	5065	1505	7352	9579	2
82090	6328	1546	3194	14894	4
92026	2740	1156	1867	22936	4
89872	9028	3236	5180	13555	4
89739	8355	4962	6489	9234	2
74244	6165	764	632	14826	4
3172	11373	2461	1620	3536	0
73977	4911	2666	215	17601	4
161148	3519	1189	1045	12394	3
91233	3787	535	6096	11437	3
39707	14202	3702	0	10668	3
79924	4457	2616	1979	9035	2
73754	6989	1898	1923	21197	4
74305	9531	2775	4302	8355	2
66802	4062	1285	0	16292	4
86634	2123	2173	4569	18014	4
42616	10844	1563	9232	13121	4
65522	3483	2156	639	11485	3
87401	11876	1500	4283	20401	4
77298	4444	706	390	8029	2
70722	6370	2177	1707	9421	2
64610	4951	438	861	1126	0
78356	2289	0	3561	345	0
152200	6557	4856	1540	7637	2
83087	8312	1002	2147	21440	4
85437	13171	29	4295	2793	0
89113	5919	1937	654	8870	2
74112	4808	3811	1596	23664	4
95315	5014	1366	8141	10421	3
68579	1699	1368	10899	6956	1
134663	7819	1779	476	27534	4
84751	1366	3465	219	9988	2
82095	520	4819	1834	13918	4
110497	5457	1222	0	20221	4
25501	6847	1398	1001	16871	4
137091	5208	4394	440	18009	4
94521	9104	4521	212	14295	4
76551	8098	1965	633	10222	3
72405	2541	1338	778	3112	0
87233	10103	2763	395	18565	4
52396	5411	4342	383	1312	0
66032	12530	2118	466	15004	4
128624	7569	1778	2260	1979	0
112731	5932	2239	9585	11712	3
89227	11603	269	194	8349	2
73028	7658	2394	1638	16341	4
84171	7060	925	569	28431	4
144085	11751	4407	1249	11912	3
47013	6505	122	4105	3463	0
81500	11296	1486	1116	15118	4
122202	10134	829	318	25498	4
78821	2299	3018	945	7211	1
83242	4726	1354	6634	15608	4
80286	2409	1128	456	5639	1
63367	4674	3563	682	16470	4
106898	1458	930	1978	14153	4
162254	11073	507	10051	34302	4
75481	2524	1091	313	15078	4
77829	2578	1908	415	24000	4
94122	6246	3478	0	11765	3
38014	14352	2641	1200	9641	2
78991	5291	1770	1722	17157	4
91001	8511	2101	1457	5959	1
117343	3735	895	3605	13963	4
50664	7855	3200	4141	3450	0
100328	1675	509	5369	6546	1
97692	9316	400	344	5119	1
66148	5671	2454	742	345	0
114814	6436	1624	462	4225	0
145718	5528	4159	58	9705	2
96199	1952	2315	10077	21470	4
94760	5905	713	1862	21886	4
69376	8294	1054	438	6921	1
91560	5511	1018	432	5687	1
77031	6230	4297	561	8136	2
77315	8601	250	1589	10783	3
66159	4975	0	0	10769	3
85955	15719	0	3424	20234	4
87826	4731	1766	157	16400	4
84849	6587	230	780	18998	4
173584	2933	1546	1958	22131	4
82940	4098	2544	1476	19983	4
74883	6440	147	1730	6191	1
81938	1246	5199	255	14556	4
79140	8066	720	1753	4142	0
76577	14450	641	1109	7445	1
89485	3238	220	495	9669	2
85317	4745	454	203	36328	4
26759	3583	1038	638	5660	1
83561	6687	376	0	17429	4
75407	13827	1290	0	12520	4
32994	3744	1184	0	31622	4
125585	4083	733	43	1201	0
79948	2953	2678	468	11409	3
52767	3079	663	1315	16203	4
77414	6423	804	3536	9749	2
67147	2119	1240	1278	8673	2
68989	9977	3072	1338	27066	4
91325	7038	2668	411	19926	4
82782	10335	973	136	26063	4
83340	5209	2512	0	18551	4
129075	12959	1444	0	6476	1
76857	9296	629	564	32817	4
68549	8864	1184	678	15694	4
81958	7522	902	4637	4566	0
69777	10824	3557	3157	14057	4
32091	2076	1913	828	17331	4
49858	8965	2148	367	11597	3
67824	5578	774	105	13017	4
69518	11951	4349	1811	7260	1
31218	1579	2666	4034	12695	4
87141	10135	614	2087	4676	0
37997	5404	3312	2958	17504	4
71945	8154	757	8493	3929	0
90407	7519	1246	857	13055	4
72498	10573	203	0	17052	4
91363	4830	4667	1193	13929	4
92108	4845	1356	5012	17949	4
73854	1748	4391	1235	3100	0
72553	1974	3536	8698	15176	4
91730	1120	3469	299	6188	1
89218	12658	1348	1350	19431	4
81981	14494	0	1550	21248	4
88253	14142	3478	1351	10885	3
101468	3258	1581	1286	2595	0
83915	14738	4427	348	5398	1
73814	10718	4884	509	7006	1
79085	6165	1442	4773	9388	2
79179	3899	1876	1373	5562	1
82456	8355	1496	0	10259	3
72204	9827	2255	3622	26148	4
98789	5491	3270	3617	28488	4
141140	7772	484	1775	20723	4
82188	10294	1806	5292	8438	2
77893	4775	1239	1392	10949	3
82754	4823	1887	1402	19818	4
86240	9988	1546	3455	17311	4
86965	13117	2277	685	4400	0
51222	8383	1289	855	13480	4
74109	10087	698	376	4648	0
123394	4083	2727	309	345	0
94251	8934	820	1896	16704	4
93578	11037	1496	1625	6702	1
88737	15880	1941	2036	15509	4
83350	10435	374	6235	9415	2
88151	5685	4650	11273	6448	1
75195	10870	1812	1502	14716	4
73446	10056	1261	6929	15983	4
90284	3117	329	1457	19310	4
85517	12071	4456	4462	13444	4
76541	8874	120	1647	28616	4
30173	4799	4317	402	12561	4
73161	2766	1179	0	3467	0
24165	7637	1265	1405	8535	2
83844	10567	1924	132	7218	1
79852	3327	3857	562	27565	4
80434	4599	1959	477	31524	4
82198	5590	2705	405	30173	4
77267	8305	623	2195	12500	4
77758	11444	3752	93	14743	4
125009	4904	3575	247	10903	3
45331	8577	2838	535	11487	3
89632	9058	1255	1315	18815	4
82665	7777	1554	373	14262	4
26694	3871	864	345	12459	3
35321	13284	2792	237	4359	0
79795	4786	3780	2159	15858	4
95476	9395	3677	331	7394	1
84566	10237	0	3981	7879	2
90559	8176	218	538	10585	3
85248	7658	1833	9023	31608	4
117762	4169	2861	637	9063	2
90068	1812	3122	1017	5833	1
84727	2894	3410	229	5960	1
157850	13689	3192	896	10926	3
84104	7258	1607	218	14729	4
14707	2956	1034	0	15714	4
25715	4575	1203	5372	7965	2
89154	10595	2618	717	13282	4
67213	5500	1099	1787	26016	4
102897	5106	2817	1158	21762	4
20376	9800	2634	202	18531	4
176550	6378	2882	6743	1400	0
90932	7063	1029	1318	7611	2
19207	4079	1419	3519	28339	4
87586	11146	2765	1292	4826	0
93833	5121	1028	2802	13074	4
122478	6811	0	9066	28019	4
88396	11735	851	529	20656	4
81181	9395	1363	3143	31367	4
76210	9194	1118	606	14733	4
88067	3697	0	1058	14539	4
17649	677	1226	10184	726	0
93549	9723	4938	1273	6582	1
87610	8441	2249	8727	13887	4
84754	8863	4927	1579	14834	4
88683	5879	1233	1691	24035	4
87468	2905	0	3258	9362	2
85839	4753	887	670	10792	3
107075	2396	3563	7150	11349	3
152648	6707	757	272	8940	2
114122	1669	654	356	31370	4
87701	22521	0	1164	11382	3
89182	10535	4761	1477	20292	4
7244	5287	833	3767	6553	1
154824	4039	145	4961	19387	4
76092	6911	3603	3805	21072	4
131522	10213	5648	709	8632	2
71426	6564	1023	297	15670	4
89139	8794	1289	7817	14118	4
69882	3189	3843	456	9788	2
84167	9660	3547	9591	26396	4
72984	7530	0	1805	9902	2
89747	5079	620	38	14162	4
77724	5930	2330	1841	27821	4
93844	5142	1318	157	15399	4
171553	8855	1461	1389	13034	4
100463	3880	1581	1203	5732	1
67211	5336	608	807	964	0
79143	14743	3480	8538	21290	4
82307	2242	0	4585	9744	2
176414	3048	479	473	20005	4
175019	2219	1343	4162	9489	2
99262	6725	2223	141	15290	4
79300	5365	36	4358	12152	3
75009	3160	816	3378	7522	2
85260	1971	797	9739	17179	4
79411	4165	2810	224	12460	3
76189	12442	3609	4488	12710	4
60941	3926	878	1305	7000	1
27805	2651	718	10482	9102	2
82815	5866	4009	1525	13119	4
63524	4527	3722	520	7743	2
71634	4910	4677	891	4649	0
89497	3821	438	281	10796	3
79935	11482	2016	1302	2488	0
90730	12834	722	549	345	0
70914	5606	1433	3199	6563	1
80846	2646	1920	0	31467	4
83283	6595	2203	1422	9388	2
76165	6806	4308	1686	345	0
104266	6988	611	1415	9267	2
74203	1731	2954	211	16454	4
80483	550	3044	614	11930	3
70042	10131	4425	1203	8713	2
76948	3553	2300	0	12257	3
142245	5836	1791	2228	13640	4
94341	9976	1066	261	8539	2
70028	13594	2214	2413	6285	1
83110	13362	744	8298	11277	3
89155	5231	1595	1520	17915	4
83713	2570	5555	1761	2773	0
49137	5825	542	764	22508	4
158829	1153	676	539	13828	4
73873	6907	2846	937	8023	2
83651	4905	866	763	24012	4
70986	5102	2519	1262	23838	4
97998	4559	303	1207	5835	1
94726	126	3457	0	9415	2
8796	4526	4026	525	16416	4
151733	6180	3850	373	18889	4
118835	8239	456	1758	17060	4
66368	2167	553	0	17898	4
81265	15428	4218	461	17977	4
82660	13813	5519	1956	13174	4
86334	3087	3542	1748	681	0
85377	8688	1961	1230	4800	0
81316	3131	1800	830	1563	0
88728	4437	1495	244	14350	4
69794	15304	1212	2961	3559	0
80924	9420	2967	4093	3371	0
62633	5861	1596	880	17891	4
135308	5791	1100	470	12375	3
176550	6972	1852	566	9909	2
70111	7561	3456	7221	6248	1
86472	9500	900	472	13088	4
65973	4869	3999	1934	13732	4
80899	4469	440	2693	6027	1
95421	1265	2017	1371	345	0
21995	4019	1081	746	13537	4
69615	16115	1374	433	22935	4
70083	6920	4020	907	6902	1
74371	7750	1760	546	345	0
78202	3841	2722	1449	27701	4
67859	13347	2149	52	9571	2
66209	4615	1420	13	10301	3
90933	1713	4111	1261	10390	3
77947	6646	1921	1616	10298	3
70077	8783	0	0	10996	3
44874	3593	1920	1766	27603	4
76774	3644	484	0	6803	1
57360	9229	1645	404	12760	4
41865	12642	0	587	8997	2
151569	615	2154	1543	24125	4
69658	7396	1856	592	11765	3
85012	3498	1573	947	6920	1
111511	6716	4164	896	19181	4
78216	2399	2559	308	13834	4
89385	6602	214	3875	9627	2
118294	10221	3478	1507	16500	4
83413	3609	4263	11186	5315	1
81036	4789	3001	273	13244	4
20741	15292	2723	5208	13850	4
77322	11234	1196	0	8479	2
92300	10469	1030	610	10480	3
72542	1784	1092	660	14183	4
3172	4833	594	6096	12220	3
65922	8789	1494	1222	12453	3
159367	11885	2335	1238	13545	4
76941	4900	2257	4069	10748	3
97218	6070	1317	1573	20237	4
82583	541	1296	534	7417	1
56650	5967	1353	1403	13570	4
87918	11304	1799	1580	12128	3
97640	3696	5346	10418	2418	0
32018	12334	3891	521	6563	1
95199	9622	1080	1358	10325	3
65092	8685	969	1556	2975	0
65493	9082	552	6544	14609	4
78986	8489	0	3956	11616	3
90805	10143	372	1737	30476	4
83684	11036	171	132	8667	2
86774	11449	1880	4548	13553	4
85373	12221	3382	1545	6475	1
69563	4476	5283	7374	1666	0
81875	9849	1173	1805	6385	1
75740	7397	799	1689	30206	4
89404	5808	1093	2899	13444	4
147974	6532	5146	10055	15465	4
85688	13784	1152	554	10197	3
82217	3967	2659	1704	8768	2
64150	6546	0	918	14620	4
81468	1015	1353	978	13147	4
84916	7505	0	5116	3826	0
87541	5513	2686	553	11412	3
118651	5938	871	6687	16519	4
162100	5163	889	1762	11382	3
83634	4047	2808	4649	17070	4
66516	2559	1966	1508	7628	2
104948	3548	3481	1377	22110	4
3172	13052	858	1787	36273	4
69858	6798	0	1437	2567	0
161196	1739	894	3597	9559	2
73065	5121	2410	2021	36498	4
55961	6644	2337	673	21326	4
107073	7027	1314	1237	13803	4
90290	6105	1962	844	345	0
76082	6507	3263	421	345	0
54768	7449	2156	564	8391	2
83205	1672	2126	838	12474	3
84261	9367	2894	6316	15079	4
146971	126	2923	266	14706	4
76432	3555	994	1242	12760	4
72367	5754	1491	5674	4670	0
83852	11838	1739	1639	19611	4
77882	11738	331	2333	12957	4
75265	3818	1059	783	11503	3
147659	3527	2558	898	5593	1
77773	7585	1153	429	5077	1
29392	6560	106	439	14891	4
83668	10155	1316	154	345	0
114368	7913	4822	101	14498	4
20047	9140	1770	651	5299	1
93244	11763	2892	1043	14392	4
55967	15653	0	361	345	0
67827	14080	2150	9328	13274	4
28477	9018	152	9653	15954	4
69275	2771	3226	1193	14439	4
104949	5527	600	647	9310	2
86957	8270	1885	204	3488	0
77239	9165	3712	647	1533	0
79954	9369	335	7335	3012	0
23038	7398	3465	925	12128	3
97857	1062	205	539	10518	3
37735	11363	953	1021	10725	3
12502	9421	5102	1859	21816	4
68165	4387	863	3412	345	0
125103	8379	1159	406	29750	4
30315	6084	877	0	9925	2
87512	4953	1734	6061	1084	0
74755	9392	851	23	11983	3
78522	4428	1847	1649	5121	1
144346	3194	1027	429	14740	4
36016	11392	1756	3847	16829	4
149189	2180	1264	6274	9327	2
85787	6237	0	239	24307	4
102192	2693	756	166	16222	4
88378	6773	0	282	9676	2
76605	6423	521	271	15897	4
84792	7940	2815	2884	18330	4
70571	126	402	206	14387	4
87764	7198	1523	1741	9445	2
40957	8838	24	1640	15842	4
87002	2112	2328	3080	12515	4
84531	5623	4512	1192	14400	4
81889	6938	3516	1880	25137	4
86750	15251	1125	1873	14871	4
83093	10621	1610	3894	6978	1
76338	8310	2317	9652	7773	2
85499	10707	4410	6862	14836	4
121345	6463	1361	5057	19233	4
126673	6443	327	1296	8843	2
169975	5923	1928	53	10505	3
83785	11684	2967	471	7366	1
76791	695	1094	734	21791	4
89460	11111	2409	1578	5277	1
48381	8875	1698	1231	7382	1
111757	9075	635	1316	21178	4
38098	6102	2221	21	9072	2
92834	7573	3015	572	7473	1
104125	3660	1531	2770	5286	1
67313	13917	990	267	18831	4
57050	6941	630	0	8045	2
63464	6113	3607	392	12796	4
3172	7318	366	10617	7057	1
110161	10729	4442	1646	1656	0
88682	1936	170	1789	18443	4
76224	1933	3633	1669	14212	4
147050	5208	205	2190	4715	0
82402	12767	999	685	20369	4
129880	3637	3138	376	6205	1
82840	13032	2812	3561	9891	2
89421	1081	1037	316	10169	3
112380	5504	0	0	7692	2
105757	6608	1401	1309	8190	2
7527	9792	0	521	19656	4
119163	3855	3906	6467	14781	4
69459	6342	2434	3664	5834	1
97607	3671	0	260	923	0
111575	7006	689	1699	1349	0
78852	14172	1355	644	11035	3
74332	4426	3167	1019	12777	4
82291	7793	4128	677	18503	4
52610	5490	0	575	12182	3
81007	8497	4962	259	7086	1
77658	8792	7104	1539	10744	3
76466	354	3413	787	9452	2
88042	4495	2037	4681	14288	4
80143	6882	2314	1683	11916	3
67771	4858	2161	108	16313	4
3172	4254	0	0	33586	4
94934	8250	3360	3617	16049	4
92128	2216	1123	6133	13598	4
82208	986	3316	1284	11270	3
47591	7754	887	3782	12307	3
116936	6142	944	3773	24100	4
83176	10086	4432	8934	11818	3
74441	5765	389	674	22650	4
88345	10975	1751	4896	11611	3
76879	4300	1235	4742	15283	4
83912	3762	3645	817	6525	1
42308	14104	1016	7066	4926	0
84575	4568	1660	2689	25752	4
67549	5410	1055	434	13810	4
63028	9645	3361	1912	9598	2
83520	14435	498	0	14101	4
72536	5051	2408	659	345	0
141247	3198	1280	3350	4861	0
74574	5964	2542	1848	23815	4
88517	11743	329	85	11755	3
176550	10968	2244	940	34571	4
5969	3949	2735	584	4841	0
82512	11624	0	80	20850	4
74163	7961	1599	6739	16012	4
86159	1743	3371	1618	12172	3
61436	3623	1626	2922	14776	4
74629	5354	617	3456	3540	0
149397	8072	985	7238	11467	3
155088	4782	2344	885	10121	3
88956	4150	2240	455	5350	1
5002	7653	0	2712	30113	4
89401	4838	4789	3263	18513	4
60300	2844	1223	0	29972	4
86169	7944	3194	254	13320	4
5943	3011	1750	9050	11919	3
89899	10752	319	1395	20334	4
89474	7487	2376	960	7437	1
70386	7742	178	623	30361	4
82790	5355	8038	2649	9979	2
84520	1335	256	1698	16162	4
80070	3139	0	172	10120	3
79946	8041	108	4625	17236	4
38430	4042	1170	3080	10952	3
65642	7835	204	882	2130	0
4595	2754	2418	3475	10561	3
106523	5268	2894	1911	20260	4
37012	8111	4653	1025	7075	1
22492	5301	4620	554	3199	0
85629	7182	430	1281	17565	4
85028	5361	1811	1658	10899	3
87054	11716	129	1602	1556	0
10745	6858	552	3195	18441	4
133020	2525	1154	870	9696	2
75257	4378	796	1371	24603	4

## Sheet: synthetic_data_TBGAN_labelled
Sedentary	LPA	MPA	VPA	Steps	active
8331.18	1199.03	-59.7651	255.013	2231.04	0
8574.7	1122.07	-90.2448	265.119	2165.85	0
8078.79	1165.73	-56.6303	240.284	2163.33	0
10788.1	928.303	-286.089	342.291	2025.91	0
8773.3	902.281	-190.265	279.47	1847.6	0
13272.9	899.179	-443.364	440.248	2152.21	0
10107.9	490.596	-414.288	338.4	1341.44	0
6954.36	686.069	-153.028	222.109	1437.38	0
11312.2	1080.82	-260.349	358.763	2283.58	0
9390.05	1116.96	-137.319	288.323	2210.37	0
12255.8	1164.22	-293.968	386.385	2446.21	0
8037.98	1152.62	-68.0056	235.122	2119.16	0
6768.5	1268.26	48.3163	188.63	2203.74	0
11780.5	797.904	-391.619	388.222	1910.15	0
7383.72	445.368	-271.789	238.376	1097.12	0
8866.64	835.04	-211.644	282.612	1771.3	0
10180.3	1082.44	-192.592	320.358	2220.95	0
11952.8	1263.53	-232.83	375.413	2587.43	0
6585.81	1404.01	103.514	181.346	2382.29	0
12122.8	582.377	-495.547	412.068	1617.09	0
6889.59	447.888	-248.23	223.579	1059.88	0
5716.42	775.074	-60.1711	175.441	1462.26	0
5276.03	601.278	-94.3882	162.072	1183.12	0
8644.2	667.661	-260.94	276.579	1505.44	0
4282.94	689.49	-13.2094	125.466	1232.32	0
4662.29	586.982	-64.3462	139.853	1120.72	0
7237.43	792.339	-136.726	227.107	1591.88	0
7126.57	1344.63	51.8878	197.266	2328.3	0
8441.66	791.977	-205.114	261.284	1662.93	0
9546.71	437.38	-392.312	334.808	1268.16	0
8439.9	890.688	-178.404	271.308	1799.27	0
7533.12	509.976	-254.62	240.119	1197.64	0
9840.75	889.093	-254.393	328.881	1920.01	0
8211.3	676.961	-229.57	264.007	1499.48	0
7258.26	596.64	-212.439	236.215	1311.39	0
8685.58	1248.28	-59.8896	269.488	2346.81	0
6096.52	1096.47	28.7319	184.806	1944.07	0
8154.6	553.374	-274.878	258.82	1300.11	0
10002.3	1066.52	-200.745	325.844	2176.99	0
8654.12	748.293	-225.084	276.447	1636.34	0
8020.82	617.173	-246.618	248.874	1371.12	0
7509.44	1085.29	-45.3605	220.346	2020.34	0
10689.3	1909.88	56.2053	311.083	3397.36	0
7218.69	934.345	-78.92	230.736	1817.66	0
6581.7	950.963	-44.4551	191.071	1756.13	0
8235.36	1033.74	-105.18	256.482	2012.76	0
9988.97	1120.77	-182.103	313.266	2230.95	0
10513.4	1142.55	-194.774	335.353	2323.12	0
11304.5	1190.73	-218.052	366.938	2465.83	0
7785.5	735.197	-188.587	242.914	1535.25	0
9721.6	1009.67	-204.346	306.157	2058.22	0
11969.6	716.544	-435.778	397.512	1790.91	0
11223.8	651.586	-417.62	374.706	1657.86	0
5760.7	686.933	-95.3055	176.016	1331.99	0
9632.08	1038.27	-192.109	308.641	2104.19	0
7251.44	1782.27	188.347	185.893	2925.94	0
9931.66	1026.59	-199.129	310.905	2118.7	0
4478.53	680.674	-22.7221	131.73	1240.41	0
11094.8	577.991	-434.332	369.057	1541.12	0
6395.01	987.9	-31.6651	198.879	1797.66	0
7348.17	1379.66	58.2311	201.792	2399.15	0
11329.9	536.756	-468.037	385.913	1500.73	0
12380.5	587.982	-506.634	412.705	1631.7	0
7367.66	1050.81	-57.5086	224.543	1959.65	0
8180.34	908.886	-151.868	258.588	1820.31	0
9592.5	1062.69	-173.008	298.554	2137.86	0
8328.62	1169.48	-69.2655	248.568	2184.85	0
6918.25	735.243	-143.344	214.793	1479.13	0
8046.88	736.907	-198.783	256.399	1572.65	0
5596.09	694.806	-76.7913	173.719	1351.39	0
6232.8	1209.96	55.412	171.911	2078.75	0
7810.91	885.494	-137.602	254.484	1778.38	0
7568.19	624.063	-215.643	248.207	1384.76	0
11960.5	687.95	-440.695	403.473	1772.14	0
13440.5	881.402	-464.761	453.104	2142.03	0
7279.52	596.204	-203.165	240.72	1334.52	0
7270.46	435.897	-265.684	241.512	1091.12	0
8134.17	799.2	-196.306	261.729	1643.17	0
11093.3	736.521	-378.444	362.99	1764.64	0
7976.45	543.635	-264.771	255.225	1285.34	0
7063.17	1222.74	10.2797	204.357	2158.84	0
11709.3	730.188	-420.932	388.648	1796.19	0
8579.83	761.294	-220.309	274.025	1644.28	0
8687	745.055	-233.691	274.044	1620.17	0
8662.95	722.862	-238.554	277.119	1593.91	0
9448.09	645.632	-311.413	318.064	1553.8	0
6882.87	1049.73	-31.1587	203.748	1913.26	0
4645.2	688.564	-31.9778	139.332	1260	0
10710.2	622.571	-394.438	352.49	1579.53	0
8405.28	915.928	-171.016	264.205	1816.23	0
5390.67	1295.53	128.069	140.998	2136.03	0
10344.2	1337.4	-120.001	322.532	2581.56	0
10976.6	750.417	-364.913	354.393	1774.59	0
7338.88	698.747	-180.956	235.962	1459.42	0
10295.6	752.582	-332.299	332.756	1719.9	0
7392.53	765.623	-153.664	228.941	1563.27	0
7954.44	952.631	-120.921	242.122	1858.78	0
6797.1	861.153	-85.9153	208.724	1659.44	0
10541	1390.14	-117.129	322.173	2651.31	0
4427.3	804.374	18.2359	130.981	1408.47	0
8951.98	861.974	-213.496	286.858	1806.12	0
5780.11	896.745	-20.8958	171.522	1632.8	0
7345.12	1364.86	44.1722	205.34	2367.02	0
5687.7	815.69	-44.8717	169.974	1507.43	0
6639.58	1083.56	-9.51806	193.997	1934.48	0
9093.98	447.741	-370.83	296.778	1205.71	0
14551.1	902.476	-513.197	478.967	2234.2	0
8279.5	1156.02	-69.115	250.517	2172.63	0
5961.42	1505.11	170.641	157.54	2476.61	0
14794.6	897.192	-530.845	493.383	2249.52	0
10517	425.384	-458.306	357.025	1286.26	0
6774.99	613.357	-179.232	218.31	1301.37	0
7958.57	1243.3	-20.8456	240.826	2280.04	0
7224.65	1222.77	12.9049	207.426	2189.12	0
13823.2	1186.2	-370.005	448.228	2602.12	0
9877.48	713.743	-321.6	320.339	1640.19	0
10226.5	591.863	-382.968	333.186	1490.91	0
5952.31	760.587	-76.3255	186.9	1466.59	0
9906.42	780.181	-300.729	309.191	1721.38	0
9935.96	554.296	-378.429	338.745	1436.99	0
10003.1	1003.5	-221.073	318.882	2078.58	0
7566.76	982.164	-101.14	219.189	1833.86	0
9842.4	811.178	-281.018	313.821	1783.86	0
10548.6	1431.48	-102.561	320.619	2714.05	0
8445.1	892.223	-170.933	276.151	1827.18	0
9108.3	910.909	-205.66	288.355	1876.17	0
7243.93	713.439	-168.618	229.259	1473.03	0
8195.97	672.51	-230.773	262.947	1488.24	0
7231.35	635.13	-194.754	235.602	1369.75	0
13920	812.287	-511.901	465.386	2068.3	0
7308.79	1071.28	-50.3429	224.663	1982.43	0
7286.5	700.935	-169.031	236.499	1479.39	0
9632.96	701.407	-303.123	316.322	1630.81	0
8101.46	1065.73	-82.6041	242.994	2043.78	0
6304.25	969.569	-33.5752	184.768	1750.37	0
8931.69	833.098	-218.746	293.113	1778.69	0
9628.81	814.342	-261.559	315.863	1803.22	0
8539.43	1325.33	-18.132	261.257	2447.7	0
9557.59	1438.21	-42.7113	277.79	2643.05	0
7683.78	1177.78	-32.8292	237.695	2156.4	0
10736.9	932.171	-278.389	351.161	2046.55	0
10745.9	824.463	-315.857	341.87	1876.75	0
7496.94	843.225	-141.507	225.468	1652.42	0
5464.75	1082.69	56.6513	157.758	1864.85	0
8033.33	640.128	-239.353	262.276	1425.16	0
10285.3	627.227	-366.036	341.621	1567.31	0
7602.88	842.143	-145.029	247.563	1687.83	0
10656.9	705.715	-358.648	372.296	1740.74	0
10282.8	484.232	-423.919	343.863	1347.42	0
5952.63	1085.11	28.9152	171.738	1892.96	0
7501.56	959.562	-94.089	230.595	1843.09	0
8814.07	1428.21	-16.6879	259.956	2568.28	0
7688.84	405.979	-301.251	257.794	1075.38	0
6608.56	769.556	-108.388	206.228	1523.56	0
5643.51	586.117	-120.894	181.817	1193.26	0
8998.93	843.739	-225.879	287.769	1774.77	0
12827.1	1316.54	-259.872	411.919	2739.01	0
5630.97	1073.12	45.9468	160.586	1862.1	0
8791.68	703.914	-251.557	279.822	1576.2	0
10738.3	670.443	-381.867	352.686	1646.36	0
9177.48	883.278	-210.134	293.019	1864.23	0
7874.75	361.034	-328.901	264.151	1018.12	0
8686.32	1095.97	-113.416	262.135	2101.26	0
9268.05	676.885	-286.693	313.509	1592.93	0
8057.86	1137.71	-68.0483	241.169	2119.19	0
7656.2	981.186	-89.3268	232.664	1894.92	0
8112.08	941.991	-137.019	254.496	1861.63	0
9805.42	760.143	-290.572	319.708	1730.06	0
9017.83	1318.69	-58.0502	273.606	2448.58	0
11939.1	1001.41	-322.331	383.954	2215.06	0
7191.98	970.306	-62.5289	221.782	1862.57	0
10724.8	358.102	-501.682	366.256	1197.21	0
7629.07	527.98	-259.761	244.294	1221.61	0
12055.4	1176.06	-279.908	385.657	2454.3	0
5701	978.169	4.07265	171.26	1738.25	0
4539.73	682.051	-23.8151	135.289	1253.06	0
7546.9	965.592	-84.7257	233.21	1881.12	0
11370.2	866.471	-347.006	365.124	1964.74	0
6329.52	1049.13	-0.0640818	180.019	1870.49	0
6981.88	969.054	-51.82	209.999	1839.4	0
7024.67	810.833	-126.494	211.52	1577.19	0
9627.42	503.153	-380.214	315.834	1325.34	0
8488.52	698.98	-239.529	275.479	1550.6	0
10306.9	919.872	-267.804	333.871	1983.41	0
13933.1	1499.15	-262.055	440.141	3058.34	0
7431.72	1148.61	-26.2503	220.313	2100.85	0
7153.65	811.47	-131.529	231.013	1613.14	0
6892.47	921.521	-80.8534	208.889	1733.09	0
9075.47	1431.77	-18.9241	270.401	2617.41	0
7640.35	674.139	-209.44	247.249	1442.6	0
10033.6	918.634	-245.065	319.605	1975.37	0
10273.3	719.392	-336.969	337.687	1690.3	0
9604.81	617.091	-337.095	308.947	1486.94	0
6635.76	440.246	-231.173	218.291	1047.08	0
7493.77	1725.07	162.873	198.847	2889.39	0
6158.66	969.336	-21.352	185.803	1757.86	0
11531.5	1346.53	-178.145	359.502	2682.65	0
10791.8	647.052	-392.156	362.985	1627.55	0
7338.35	1579.89	125.272	200.24	2688.29	0
7918.69	865.765	-149.456	256.85	1749.62	0
9020.46	1142.37	-114.101	273.799	2202.95	0
6694.28	976.555	-45.569	199.098	1804.76	0
6458.98	601.371	-169.763	198.233	1240.69	0
10391.7	1302.73	-129.783	325.269	2546.64	0
11211.9	736.983	-377.866	373.904	1793.63	0
10751.8	716.447	-360.622	350.547	1721.45	0
8291.61	595.441	-266.027	263.365	1373.65	0
6411.05	552.345	-176.536	197.837	1180.34	0
7818.66	656.563	-231.543	249.127	1406.5	0
7669.12	795.682	-155.737	237.802	1629.78	0
10066.5	693.65	-333.089	316.963	1619.92	0
9902	757.8	-299.763	318.057	1717.09	0
5580.53	916.466	0.53952	162.621	1653.75	0
7180.21	1136.41	-16.1803	211.203	2066.44	0
8366.72	849.263	-173.147	268.55	1770.36	0
6344.49	558.069	-174.028	198.273	1186.2	0
9455.91	668.481	-311.095	316.7	1568.18	0
14017.6	1554.68	-246.013	441.464	3147.36	0
7327.51	706.357	-178.425	226.021	1456.86	0
6363.09	1179.49	40.8027	180.215	2060.46	0
5655.73	637.536	-104.833	179.058	1266.74	0
7447.57	1205.46	-3.03688	222.497	2194.47	0
8585.25	761.573	-224.84	276.409	1644.06	0
8620.05	786.64	-221.134	271.828	1666.39	0
10221.3	1177.17	-164.568	320.518	2350.52	0
7175.8	760.606	-148.618	234.017	1544.58	0
6440.96	1015.23	-18.1131	190.506	1841.09	0
8541.6	616.354	-276.501	274.789	1416.49	0
8350.75	967.793	-137.116	265.389	1924.78	0
9295.37	604.356	-317.146	298.273	1457.88	0
7391.31	815.063	-146.039	240.507	1633.88	0
8025.29	497.266	-278.888	275.512	1256.77	0
7710.84	1253.42	-1.30649	230.976	2282.94	0
9060.45	726.737	-272.954	282.328	1587.27	0
5292.44	669.23	-82.0338	157.651	1256.13	0
9130.42	832.46	-224.478	296.022	1793.41	0
8002.52	859.83	-175.707	245.182	1693.54	0
10522.7	816.987	-312.292	356.17	1878.49	0
9708.91	466.245	-394.657	328.044	1294.73	0
6670.66	834.314	-93.8988	206.472	1606.06	0
7820.56	797.998	-169.68	256.856	1649.4	0
9345.47	557.509	-343.498	314.842	1399.52	0
8456.54	1344.78	-17.515	239.188	2424.55	0
9141.54	1303.68	-62.9353	272.442	2438.76	0
6130	975.85	-13.9755	186.391	1775.44	0
9629.99	1127.31	-163.955	297.162	2205.71	0
7312.38	989.547	-70.4092	228.421	1885.46	0
7949.61	1006.02	-107.572	231.935	1907.4	0
15837.3	1094.71	-523.81	523.022	2595.21	0
7646.59	627.243	-230.899	235.198	1344.13	0
7284.53	630.917	-199.759	235.327	1362.18	0
7187.36	1029.05	-54.889	223.963	1930.04	0
7249.12	826.173	-126.647	234.914	1650.73	0
9156.69	1150.79	-121.906	289.099	2233.46	0
11707.6	534.581	-489.672	392.052	1510.72	0
7700.7	1237.6	-14.207	223.351	2229.22	0
4674.67	1004.99	76.5226	130.132	1704.56	0
7080.21	826.518	-118.911	222.385	1630.21	0
10399.5	882.566	-285.178	343.001	1946.48	0
8065.73	688.442	-220.095	258.4	1501.53	0
11639.5	610.078	-447.516	390.981	1638.5	0
10195.7	712.565	-330.617	333.559	1682.15	0
6854.44	1156.12	4.15536	192.486	2044.52	0
7589.58	754.794	-178.702	241.572	1540.58	0
11335.3	434.137	-504.375	388.302	1354.18	0
9537.4	896.195	-230.276	301.22	1887.65	0
10570.7	780.265	-322.21	352.111	1823.03	0
9162.83	660.171	-293.103	300.486	1537.64	0
7990.49	1153.64	-51.8211	241.505	2150.2	0
9270.73	689.337	-295.259	304.781	1575.4	0
11035.4	635.243	-411.063	374.204	1632.08	0
5768.63	1095.46	43.403	166.212	1905.97	0
6122.29	1380	114.291	160.9	2299.78	0
7518.57	575.076	-228.345	245.504	1305.89	0
11232.7	1182.91	-227.526	352.737	2412.17	0
8987.63	1076.34	-134.976	277.42	2120.04	0
5032.01	676.6	-51.7145	157.38	1285.75	0
5099.47	642.865	-72.9258	146.782	1212.88	0
8526.23	1173.19	-78.4067	255.273	2200.5	0
12262.6	716.522	-457.292	411.826	1810.44	0
6422.69	822.084	-85.7193	199.06	1567.59	0
9921.32	753.991	-308.153	332.224	1717.18	0
6310.57	1018.87	-9.06791	188.688	1842.85	0
6313.04	1170.76	41.414	171.328	2031.82	0
7279.15	1111.17	-40.9238	220.768	2016.79	0
10162.7	603.811	-369.953	336.129	1521.49	0
11204.2	673.308	-403.843	378.674	1696.48	0
11376.5	1019.1	-295.715	364.667	2178.87	0
7117.49	708.819	-164.532	222.772	1448.4	0
10611.2	918.23	-279.939	336.895	2001.17	0
6393.33	1175.67	42.8522	180.585	2064.97	0
11869.3	658.212	-448.646	396.207	1711.62	0
7202.34	862.521	-112.415	220.863	1681.17	0
8297.84	708.098	-223.846	273.077	1562.59	0
5134.88	986.831	44.0411	134.939	1691.02	0
11956.9	1116.25	-287.563	388.916	2388.89	0
9006.2	1376.69	-35.7473	269.728	2533.19	0
9721.55	865.969	-242.689	308.062	1874.52	0
7915.51	820.719	-165.839	252.6	1682.9	0
11060.7	1025.29	-269.952	355.566	2190.04	0
7494.47	1174.2	-21.6042	228.791	2155.85	0
11524.1	637.513	-442.262	375.425	1636.67	0
11336.6	876.317	-334.171	373.819	2008.53	0
6241.02	612.098	-155.258	189.744	1236.34	0
9082.35	667.857	-286.361	305.675	1555.49	0
7598.18	697.048	-191.644	247.123	1481.09	0
4432.97	1110.67	121.913	114.34	1820.24	0
15086.6	840.968	-576.486	502.667	2167.84	0
6931.66	1153.42	-4.73558	203.799	2052.81	0
11534.1	886.117	-345.954	382.058	2021.64	0
7732.13	970.136	-96.7479	248.969	1900.94	0
8825.62	798.187	-219.736	290.822	1728.68	0
6931.85	1066.77	-32.2921	195.507	1919.4	0
6055.37	815.652	-62.1429	188.38	1554.23	0
7586.19	953.143	-96.9851	238.679	1857.21	0
9455.77	809.972	-254.06	309.68	1779.66	0
8940.26	1226.83	-70.3358	272.738	2342.69	0
10684.1	953.119	-267.066	346	2073.95	0
7664.98	1352.18	22.5764	222.966	2380.56	0
10222.6	607.935	-368.103	340.185	1540.39	0
8461.1	821.238	-192.548	279.036	1739.32	0
9236.02	678.198	-286.571	309.592	1583.08	0
6173.85	926.198	-35.1406	185.677	1699.4	0
9115.09	577.085	-321.136	299.65	1408	0
6231.58	735.641	-105.418	202.304	1445.39	0
7359.13	622.028	-203.697	239.69	1364.52	0
8131.19	890.548	-151.133	269.557	1815.02	0
6731.95	580.874	-181.198	213.946	1261.12	0
10101.2	646.245	-343.989	340.431	1601.01	0
12352.2	667.937	-482.514	409.733	1737.97	0
12450.3	1210.15	-276.12	391.689	2544.27	0
6133.74	653.837	-128.159	198.737	1320.15	0
5947.71	841.102	-52.2498	176.723	1560.51	0
5829.61	900.038	-24.8147	162.748	1621.25	0
8502.55	852.906	-197.264	264.856	1736.76	0
6809.08	858.444	-84.3745	212.441	1673.61	0
13053.7	803.706	-466.679	414.342	1965.2	0
9523.19	540.566	-361.877	309.045	1369.64	0
10099.7	1056.8	-200.539	320.214	2172.23	0
8726.35	932.315	-174.191	263.841	1869.74	0
7117.67	1357.83	62.8672	203.067	2368.11	0
11866.2	1365.95	-186.654	369.754	2737.48	0
9075.84	966.433	-177.637	280.788	1960.38	0
7331.9	1014.77	-68.4656	223.233	1906.34	0
6471.41	717.324	-123.64	192.382	1410.07	0
7666.89	489.324	-272.742	248.403	1180.12	0
8230.48	714.711	-224.964	271.833	1545.89	0
7528.27	1011.04	-82.8501	226.288	1899.95	0
6494.24	832.5	-81.42	200.269	1594.87	0
8537.29	972.389	-146.47	275.13	1947.76	0
10648.8	1208.93	-181.183	340.165	2430.02	0
11037.7	1406.88	-130.105	335.538	2719.63	0
9512.67	760.829	-280.569	306.998	1692.91	0
11815.7	992.707	-320.202	391.65	2214.69	0
8941.6	1134.63	-108.916	274.096	2201.05	0
8793.55	1007.39	-143.838	279.678	2019.86	0
12247.7	643.161	-476.827	404.968	1704.62	0
9096.3	512.928	-345.909	306.539	1321.98	0
6766.6	679.583	-150.4	216.158	1400.76	0
8462.54	835.515	-201.273	271.045	1715.79	0
6294.76	739.368	-101.213	199.689	1465.1	0
12132.6	770.689	-422.34	403.6	1893.57	0
6245.09	1228.72	63.6539	178.708	2121.8	0
6878.63	937.836	-79.4477	203.018	1732.07	0
10615.9	1259.99	-170.227	325.476	2458.42	0
8040.95	1414.61	26.0736	222.896	2483.9	0
7344.52	955.52	-81.5163	226.436	1839.99	0
6838.55	1005.81	-39.6597	212.806	1876.05	0
6909.88	1021.68	-55.2343	208.035	1858.06	0
10354.8	561.211	-397.631	344.392	1471.53	0
10003.5	922.707	-261.239	314.514	1933.25	0
8093.42	359.27	-343.729	270.223	1022.34	0
6272.44	799.66	-82.7871	196.472	1533.72	0
10197.6	1822.66	51.3819	285.811	3217.72	0
8975.02	1091.26	-134.452	277.869	2120.5	0
8040.05	1079.43	-87.9747	245.827	2040.33	0
7871.65	654.593	-224.886	254.612	1436.6	0
4615.34	664.563	-35.8679	137.357	1228.06	0
11330.9	984.221	-307.008	363.215	2123.07	0
9143.51	979.398	-185.56	292.473	1975.3	0
11282.1	883.538	-335.252	374.439	1997.58	0
10476.6	1777.6	21.3541	294.434	3169.96	0
7157.57	1330.1	48.641	207.114	2329.97	0
7398.25	733.327	-176.178	233.303	1494.77	0
9733.05	863.127	-247.894	313.599	1872.62	0
6510.28	967.389	-28.9215	192.244	1795.72	0
9520.13	1497.41	-20.2168	281.06	2736.43	0
6640.67	978.539	-39.7964	201.718	1814.43	0
6754.74	924.056	-72.2832	198.638	1718.23	0
12567.9	853.713	-420.518	420.011	2046.24	0
5969.49	1123.04	35.3927	166.042	1932.16	0
7408.09	1132.92	-23.7601	221.696	2093.73	0
6782.69	854.137	-91.8192	209.615	1646.07	0
9515.11	851.697	-238.902	302.839	1839.03	0
9298.93	776.059	-254.535	308.549	1730.24	0
7421.65	1137.59	-27.9754	223.01	2095.67	0
8171.92	983.938	-139.082	247.924	1882.87	0
6848.51	596.311	-184.672	220.063	1287.45	0
6916.77	615.217	-184.615	219.705	1310.64	0
12351.9	681.279	-468.019	413.21	1776.1	0
11679.2	964.261	-331.377	372.75	2125.1	0
8090.77	1456.85	37.6085	225.26	2548.35	0
7241.9	1186.57	-6.33766	212.697	2129.46	0
12874.5	854.222	-432.6	435.311	2079.4	0
10808.6	1007.58	-255.678	354.226	2167.44	0
7140.77	676.004	-174.552	231.728	1424.58	0
11212.2	1413.97	-137.5	360.334	2770.15	0
6766.09	1137.16	11.9322	199.539	2044.85	0
7919.7	1020.65	-99.7804	247.209	1960.27	0
8448.56	767.06	-210.58	277.449	1652.46	0
11127.2	1354	-156.374	340.404	2650.09	0
8840.32	707.947	-259.504	281.047	1570.39	0
8088.08	668.514	-231.146	259.271	1467.7	0
10656.8	1228.15	-183.81	342.78	2439.19	0
9901.62	1779.24	47.4154	286.307	3133.85	0
9436.62	1576.8	1.36249	284.453	2825.64	0
11033.2	592.112	-424.426	372.973	1564.62	0
11667.3	785.005	-388.056	379.649	1879.91	0
11116.2	1063.11	-269.834	353.767	2220.57	0
13444.9	769.384	-498.989	441.168	1963.65	0
11667.3	1209.21	-231.154	372.004	2503.9	0
8945.12	1300.95	-63.8029	269.342	2403.43	0
7539.52	917.465	-118.171	230.96	1766.86	0
9696.59	1639.97	6.51632	286.878	2920.57	0
8547.95	831.289	-202.772	271.055	1726.21	0
6762.69	1131.69	-0.187842	201.375	2019.37	0
5088.23	799.703	-12.124	152.639	1461.44	0
9852.77	626.567	-340.807	331.569	1549.96	0
14587.4	890.296	-514.06	480.585	2227.78	0
7814.17	443.433	-292.843	266.58	1148.07	0
11115.9	816.77	-355.7	361.322	1873.73	0
11057	733.468	-377.444	367.185	1759.07	0
8606.69	899.894	-169.949	272.059	1849.15	0
6237.07	637.031	-139.009	198.535	1300.28	0
7093.05	918.914	-91.5217	219.555	1751.05	0
5516.39	771.676	-48.04	166.54	1442.8	0
8176.73	1574.92	76.1728	228.684	2728.05	0
11169.3	913.208	-312.121	363.799	2042.81	0
8147.11	831.667	-180.723	245.41	1675.5	0
9302.95	620.819	-318.417	317.849	1496.45	0
9401	423.385	-394.079	318.079	1210.31	0
5480.63	1067.07	44.0328	154.405	1826.69	0
6740.73	611.671	-167.359	217.198	1316.81	0
12157.6	722.921	-443.751	403.414	1819.81	0
6931.82	644.69	-177.501	221.989	1354.34	0
9894.4	966.713	-222.242	323.306	2041.46	0
7778.73	1490.18	64.6846	222.138	2579.88	0
7295.24	903.881	-106.896	228.39	1740.46	0
6881.5	1185.68	10.1631	195.294	2090.36	0
8579.4	611.716	-284.992	277.679	1409.76	0
8457.62	471.557	-319.405	283.156	1222.02	0
8268.84	1186.85	-57.1638	250.297	2216.74	0
5801.4	346.202	-216.236	188.012	852.057	0
5088.25	587.682	-95.616	157.475	1142.94	0
9392.75	1400.37	-55.444	276.181	2562.24	0
5730.18	1018.72	23.4877	163.565	1798.17	0
6498.85	592.117	-166.145	204.218	1256.05	0
5008.7	769.139	-30.1331	147.334	1385.61	0
6745.4	572.325	-191.377	219.61	1242.65	0
10633.7	862.491	-305.279	337.967	1903.3	0
7143.68	777.614	-142.608	229.236	1564.49	0
9542.48	904.731	-233.316	299.141	1889.37	0
9072.15	476.361	-356.443	300.971	1260.39	0
13715.1	894.87	-463.031	444.245	2170.37	0
10535.5	1128.69	-198.044	334.435	2304.9	0
5594.31	963.581	8.99144	156.853	1696.03	0
5916.01	942.062	-22.9495	168.926	1678.56	0
8219.89	935.165	-140.954	258.232	1869.83	0
6307.67	1019.95	-3.02545	187.873	1857.65	0
11157.7	1264.85	-187.235	348.668	2538.72	0
6648.46	1350.73	87.1155	187.3	2325.92	0
10509.3	723.41	-348.771	339.231	1705.86	0
11667.9	863.311	-356.189	370.703	1986.42	0
7310.92	1057.67	-44.508	218.561	1977.78	0
5341.66	665.229	-81.2867	161.871	1264.05	0
4369.93	829.727	30.7597	123.863	1435.82	0
7024.3	1571.78	136.078	186.933	2641.58	0
7771.5	1065.49	-71.1643	240.535	2015.5	0
8043.49	823.233	-169.997	259.941	1699.18	0
11473.5	667.592	-418.317	385.969	1713	0
9351.63	1244.2	-92.403	280.236	2374.57	0
5417.3	807.17	-33.9843	159.774	1476.89	0
12754.9	989.78	-373.272	400.374	2233.45	0
8586.02	943.489	-163.211	277.633	1903.46	0
9593.37	1474.54	-30.3666	284.555	2713.43	0
10123.5	658.375	-352.82	333.511	1590.01	0
11966.9	576.303	-481.767	407.513	1609.3	0
11959.3	1105.04	-291.016	380.591	2361	0
11469.3	843.078	-355.469	387.018	1974.36	0
8142.92	701.123	-221.738	261.419	1522.03	0
11757	1040.99	-297.59	377.569	2264.02	0
8303.76	1065.14	-98.0935	255.65	2059.41	0
7947.77	715.012	-196.108	256.24	1548.73	0
7467.33	1181.52	-12.8133	221.48	2154.43	0
9250.24	416.993	-387.75	312.087	1191.91	0
9697.64	1317.38	-82.9713	291.919	2511.76	0
7337.63	587.491	-218.856	238.999	1304.57	0
10459.1	1223.1	-166.761	328.9	2428.67	0
6843.15	479.729	-223.459	223.865	1127.13	0
11377.6	788.544	-368.208	361.005	1852.93	0
9212.3	565.256	-332.48	300.786	1390.58	0
7185.77	781.927	-141.968	227.399	1572.37	0
10532.4	753.491	-331.008	342.367	1768.59	0
8662.46	907.792	-174.756	277.308	1862.57	0
10119.7	1625.56	-6.6322	302.877	2965.03	0
5388.3	885.686	-8.44066	146.971	1563.09	0
8449.42	1208.38	-58.9927	255.274	2261.04	0
12688.7	735.219	-469.306	428.028	1875.99	0
9056.23	961.257	-189.549	287.673	1931.96	0
7509.67	860.103	-129.263	235.001	1703.94	0
8875.78	587.363	-303.669	298.957	1423.57	0
5573.44	1014.83	33.8811	158.779	1783.99	0
7458.19	1108.24	-39.6199	231.762	2058.84	0
8654.52	1140.44	-94.7174	268.982	2182.97	0
9671.4	825.117	-270.906	312.305	1787.25	0
10032.8	530.834	-388.963	342.343	1416.73	0
6705.91	686.809	-147.567	219.243	1411.87	0
8809.5	1203.22	-85.8793	270.513	2282.08	0
8642.18	486.304	-325.535	286.433	1251.77	0
10154.7	511.129	-407.485	336.866	1373.62	0
11348.5	785.278	-374.339	374.218	1855.75	0
7369.14	1453.44	80.0251	205.521	2511.95	0
5908.41	579.954	-136.949	188.932	1205.62	0
6482.23	947.859	-45.4746	197.348	1757.01	0
8703.73	1066.35	-127.549	279.434	2085.95	0
8641.09	445.598	-345.218	283.037	1177.94	0
12439	771.135	-441.469	407.429	1901.6	0
7301.2	586.823	-215.026	235.574	1300.94	0
4396.76	933.912	63.9183	118.056	1573.15	0
9405.42	789.498	-268.888	309.622	1723.84	0
9736.75	882.542	-235.89	311.476	1908.08	0
16063	869.183	-614.83	528.257	2272.02	0
7983.8	670.624	-220.234	260.109	1479.88	0
5094.86	1253.04	133.521	133.157	2065.84	0
6599.03	1290.26	57.0337	180.9	2205.66	0
10929.8	1601.54	-68.4847	335.918	2983.15	0
6043.82	700.867	-103.524	189.789	1383.1	0
9395.11	614.005	-318.816	302.604	1480.55	0
7793.33	1147.06	-45.8046	235.604	2129.65	0
